# Supplementary material for: Human breastmilk memory T cells throughout lactation manifest activated tissue-oriented profile with prominent regulation
Source: JCI Insight. 2024 Sep 3;9(20):e181788. doi: 10.1172/jci.insight.181788 (PMC11530127; doi:10.1172/jci.insight.181788)
Supplement: Supplemental table 3 [file jciinsight-9-181788-s156.xlsx]

## Sheet: Breast Milk vs Tissue
baseMean	log2FoldChange	lfcSE	stat	pvalue	padj	gene
678.652	-3.69014	1.43483	-2.57183	0.0101162	0.0247155	MT-ND1
21.4454	-1.62633	0.216248	-7.52069	5.44882e-14	1.89191e-12	UBXN4
5.07879	-2.04506	0.574372	-3.56051	0.000370129	0.00147166	TNFRSF4
2.74632	-3.8556	0.663532	-5.81072	6.22033e-09	8.91223e-08	HAPLN3
7.06278	-1.34856	0.253362	-5.32265	1.02265e-07	1.12709e-06	NT5C3A
27.1417	-1.38545	0.402233	-3.44441	0.000572315	0.00214554	ITK
459.901	-13.0146	0.411963	-31.5917	4.8069e-219	5.99181e-215	MT-RNR2
2.54225	-2.01675	0.691114	-2.91811	0.00352163	0.0101567	KIAA1033
10.8225	-1.43886	0.481883	-2.98591	0.0028274	0.00844181	KCNAB2
4.74157	-1.82599	0.299466	-6.09749	1.07747e-09	1.80763e-08	CDC27
11.7575	-2.88504	0.342816	-8.4157	3.90558e-17	1.98706e-15	ADAM19
22.4111	-1.46368	0.227153	-6.44358	1.16691e-10	2.41219e-09	RHOH
192.601	-3.60888	1.30111	-2.77369	0.00554246	0.014867	MT-ND5
7.14684	-1.351	0.321771	-4.19863	2.68539e-05	0.000153548	CLINT1
7.47042	-1.88195	0.310514	-6.06075	1.35491e-09	2.23103e-08	RAB11FIP1
33.3028	-1.55223	0.26113	-5.94429	2.77658e-09	4.27812e-08	VAMP2
9.66404	-2.83515	0.291436	-9.72822	2.28567e-22	2.0064e-20	KIAA0319L
18.4486	-1.55487	0.307744	-5.05248	4.36105e-07	4.12447e-06	YPEL3
791.548	-3.67265	1.42127	-2.58406	0.00976438	0.0239734	MT-ND4
10.6127	-1.25004	0.237186	-5.27031	1.36196e-07	1.46479e-06	UBE2K
22.4682	-1.90056	0.293802	-6.46883	9.87651e-11	2.06561e-09	BAZ1A
5.35275	-2.20154	0.274638	-8.01615	1.09108e-15	4.80577e-14	NFKB2
12.6584	-1.14338	0.278526	-4.10512	4.04101e-05	0.000218342	CCT8
5.27978	-1.7177	0.263572	-6.51699	7.17319e-11	1.54428e-09	INO80D
26.3557	-1.64169	0.329029	-4.98951	6.05315e-07	5.52766e-06	ARID5B
12.6178	-1.60851	0.280585	-5.73271	9.88399e-09	1.34796e-07	KIF5B
4.64637	-5.14252	0.510957	-10.0645	7.92976e-24	7.78303e-22	HIST1H2BK
30.5924	-1.52516	0.371782	-4.10229	4.0908e-05	0.000220267	CNOT6L
12.8255	-1.64545	0.223398	-7.36557	1.76397e-13	5.69635e-12	BDP1
2.9213	-1.46847	0.408309	-3.59647	0.000322563	0.00131226	FBXO28
6.3414	-1.30658	0.279934	-4.66746	3.04945e-06	2.35656e-05	MAEA
14.8951	-1.37586	0.374276	-3.67606	0.000236868	0.00100393	IRF2BP2
20.4846	-1.62572	0.25247	-6.43923	1.20081e-10	2.46998e-09	BPTF
16.112	-1.7	0.508832	-3.34099	0.000834788	0.00297559	MIAT
4.30445	-1.61002	0.387038	-4.15985	3.18461e-05	0.000177453	LPCAT4
5.31969	-1.48927	0.365887	-4.07031	4.69511e-05	0.000249041	AFF1
7.98574	-1.97822	0.707936	-2.79436	0.00520032	0.0140948	ZC3H11A
5.20668	-1.25731	0.316084	-3.97776	6.95674e-05	0.000351788	ZC3H7A
41.9785	-2.91032	1.21219	-2.40088	0.0163557	0.0367804	MT-ND4L
1.67619	-3.35534	0.915214	-3.66618	0.000246198	0.00103608	ZNF805
28.014	-1.34246	0.407794	-3.29201	0.00099475	0.00346356	PBXIP1
69.656	-5.96951	1.02838	-5.80479	6.44474e-09	9.19149e-08	MT-ATP8
9.63803	-1.54864	0.409275	-3.78386	0.000154412	0.00069737	PFKFB3
46.5175	-1.2275	0.230045	-5.33589	9.50766e-08	1.05158e-06	STK4
15.0718	-2.91527	0.468378	-6.22418	4.84069e-10	8.783e-09	BHLHE40
8.06129	-3.6744	0.491715	-7.47262	7.86117e-14	2.67001e-12	FRMD4B
3.73299	-2.47102	0.351341	-7.03312	2.01966e-12	5.56971e-11	TET2
13.5874	-1.3689	0.320261	-4.27432	1.91717e-05	0.000114947	PUM1
67.5967	-1.63501	0.462988	-3.53145	0.000413296	0.00161801	ARL4C
58.3911	-1.97547	0.165661	-11.9248	8.79085e-33	1.95675e-30	PRRC2C
5.41637	-1.39167	0.39562	-3.5177	0.000435304	0.00169036	RMND5A
4.43061	-1.45707	0.294728	-4.94379	7.66199e-07	6.82679e-06	ABHD3
7.44306	-2.0078	0.250536	-8.01402	1.11017e-15	4.87263e-14	XIAP
25.7165	-1.82499	0.547061	-3.336	0.00084994	0.00302441	PIM1
72.5598	-1.73566	0.259811	-6.68045	2.38212e-11	5.51916e-10	PPIA
21.4216	-1.19726	0.221834	-5.3971	6.77268e-08	7.72423e-07	WSB1
9.06624	-7.3403	0.446731	-16.4311	1.14498e-60	6.48735e-58	C19orf43
69.2009	-7.23399	0.45241	-15.9899	1.50302e-57	7.80633e-55	KCNQ1OT1
4.66598	-1.38532	0.310833	-4.45681	8.31897e-06	5.58764e-05	ZEB1
1.16131	-2.49255	0.930842	-2.67774	0.00741218	0.0190081	TP53INP2
5.03373	-1.95193	0.35797	-5.45277	4.95908e-08	5.88154e-07	CBFA2T2
10.0918	-1.0267	0.274343	-3.74239	0.000182278	0.000800599	UBE2G2
12.5251	-1.32224	0.225793	-5.85595	4.74277e-09	7.02122e-08	OFD1
10.9392	-1.03532	0.268075	-3.86205	0.00011244	0.000531455	SUPT5H
6.70859	-1.01317	0.268255	-3.77688	0.000158805	0.00071205	ZNF430
13.6226	-1.12607	0.249949	-4.5052	6.63105e-06	4.6048e-05	CCT2
7.67945	-1.2954	0.291401	-4.44541	8.77257e-06	5.84135e-05	DHX15
10.4412	-1.00239	0.413537	-2.42395	0.0153529	0.0348923	SCAMP3
8.1207	-1.21443	0.324811	-3.73889	0.000184833	0.000809823	SYTL2
22.4677	-1.55993	0.287029	-5.43473	5.48786e-08	6.41709e-07	CDKN1B
15.0679	-1.03685	0.323774	-3.20238	0.00136298	0.00453418	SYNRG
19.7134	-1.2825	0.254553	-5.03823	4.69856e-07	4.39696e-06	GSPT1
32.2673	-1.47396	0.166746	-8.83958	9.60823e-19	6.04882e-17	PRPF38B
4.80869	-2.72789	0.428882	-6.36047	2.01144e-10	3.99882e-09	PASK
25.2884	-2.21885	0.438496	-5.06013	4.18976e-07	3.98972e-06	SLC2A3
2.91833	-5.67603	0.49623	-11.4383	2.69057e-30	4.29974e-28	SCARNA9
1.05697	-1.55512	0.48948	-3.17709	0.0014876	0.00488874	SLC35F2
8.50488	-1.8678	0.26826	-6.96266	3.33916e-12	8.81836e-11	SUGP2
38.9107	-1.0681	0.259381	-4.11788	3.82379e-05	0.00020832	RBM39
4.40131	-1.1256	0.298534	-3.77043	0.000162968	0.000727576	PWWP2A
8.64777	-1.33214	0.253448	-5.25607	1.47165e-07	1.57056e-06	PSMD11
13.5654	-1.86592	0.322413	-5.78736	7.15015e-09	1.01051e-07	RNASET2
8.3073	-7.20098	0.462467	-15.5708	1.14986e-54	5.3085e-52	UGDH-AS1
30.1866	-2.75753	0.473168	-5.82781	5.61595e-09	8.14934e-08	MAF
6.14875	-1.22688	0.372783	-3.29113	0.000997872	0.00347249	TSHZ1
12.1809	-1.52634	0.410568	-3.71763	0.000201102	0.000872819	ZNF331
6.98554	-1.25061	0.332526	-3.76095	0.000169272	0.000751417	RAB21
7.19002	-2.21915	0.351966	-6.30501	2.88167e-10	5.52615e-09	ZBTB1
5.30541	-4.01368	0.691028	-5.80827	6.31215e-09	9.0334e-08	SOCS2
16.8346	-1.35448	0.186507	-7.26235	3.80411e-13	1.16794e-11	RSL1D1
5.82435	-1.23714	0.303795	-4.07228	4.65546e-05	0.000247358	ALDH9A1
15.4457	-2.07431	0.482081	-4.30283	1.68634e-05	0.000102537	SYNE1
7.50736	-2.519	0.379846	-6.63162	3.32014e-11	7.55212e-10	FURIN
6.19473	-1.09206	0.324424	-3.36615	0.000762263	0.00276081	MAGT1
11.5484	-1.9333	0.464572	-4.16147	3.162e-05	0.000176437	ALDOA
7.53233	-1.4287	0.282916	-5.0499	4.42041e-07	4.17428e-06	LIMS1
2.36394	-2.67386	0.432773	-6.17842	6.47457e-10	1.14152e-08	ZNF570
0.462218	-2.76584	1.114	-2.4828	0.0130353	0.0305481	ANKRD62
8.23706	-1.20087	0.239856	-5.00664	5.53894e-07	5.10672e-06	VDAC3
18.8607	-1.01118	0.212177	-4.76573	1.88168e-06	1.53301e-05	RBPJ
9.19033	-7.36605	0.422376	-17.4396	4.13263e-68	3.67951e-65	LOC101926889
34.0375	-1.15331	0.274722	-4.19809	2.6918e-05	0.000153703	SLC38A1
39.7059	-1.3321	0.185493	-7.18137	6.90169e-13	2.05316e-11	EIF4A2
5.01626	-1.36514	0.361039	-3.78114	0.000156112	0.000702758	PPIL4
757.461	-1.67285	0.574796	-2.91034	0.00361038	0.0103718	EEF1A1
1.31103	-3.00569	0.613533	-4.89899	9.63314e-07	8.38527e-06	FRG1HP
37.8409	-1.71945	0.281668	-6.10453	1.03106e-09	1.74385e-08	ZC3HAV1
1.90632	-1.65736	0.503083	-3.29441	0.000986287	0.00343794	MMAB
21.1952	-1.14161	0.497439	-2.29497	0.0217349	0.0462014	SELPLG
10.5789	-1.30616	0.235552	-5.54511	2.9377e-08	3.67287e-07	ZFAND5
30.1826	-1.18165	0.292193	-4.04406	5.25328e-05	0.000274099	HNRNPUL1
63.5732	-10.1542	0.424429	-23.9243	1.71075e-126	1.06622e-122	FLJ44635
17.3532	-1.65771	0.455045	-3.64295	0.000269531	0.0011229	GATA3
1.75239	-1.22385	0.496996	-2.46249	0.0137976	0.0320095	IL15RA
43.339	-1.08953	0.160909	-6.77107	1.27832e-11	3.09389e-10	HNRNPDL
19.9573	-2.42599	0.34067	-7.12125	1.06955e-12	3.07898e-11	RASGRP1
19.3554	-1.49655	0.372845	-4.01387	5.97322e-05	0.00030736	HECA
21.0575	-2.17471	0.326273	-6.6653	2.64125e-11	6.08562e-10	IRF1
11.0884	-1.71253	0.224071	-7.64282	2.1252e-14	7.86072e-13	RABGAP1L
5.39834	-2.69815	0.388092	-6.95235	3.59259e-12	9.42771e-11	PSMA6
3.07904	-1.39286	0.420448	-3.31281	0.000923638	0.00324588	STX12
14.3589	-1.40787	0.34307	-4.10374	4.06524e-05	0.0002191	SMG1
13.2494	-1.67057	0.43754	-3.81809	0.000134487	0.000618135	ATXN2L
8.34071	-1.76335	0.243066	-7.25461	4.02813e-13	1.23065e-11	ZNF451
0.723606	-3.56691	0.792968	-4.49818	6.85391e-06	4.73057e-05	AGPAT4-IT1
4.63421	-1.50486	0.350057	-4.2989	1.71645e-05	0.000104216	YTHDC2
22.3032	-1.84274	0.19358	-9.51926	1.74412e-21	1.39362e-19	MDM4
55.3127	-9.95082	0.428147	-23.2416	1.7308e-119	7.19147e-116	MT-RNR1
8.82491	-1.79936	0.25057	-7.18105	6.91799e-13	2.05316e-11	BRWD1
19.4496	-1.3179	0.241221	-5.46343	4.67013e-08	5.57597e-07	EIF2S3
18.1963	-1.15814	0.328249	-3.52823	0.000418355	0.00163481	STAT3
4.94469	-1.33307	0.356246	-3.74199	0.000182568	0.000801588	ZNF267
4.32028	-1.2827	0.360031	-3.56277	0.000366969	0.00146143	DENND6A
12.2675	-2.33598	0.38798	-6.02089	1.73463e-09	2.8008e-08	TRAT1
4.53236	-2.18624	0.344791	-6.34077	2.28622e-10	4.45973e-09	GCH1
1.10252	-2.19447	0.590801	-3.7144	0.000203687	0.000881279	ZNF429
28.2396	-1.61919	0.533789	-3.03339	0.00241824	0.00738809	CYFIP2
3.13819	-1.40089	0.451683	-3.10148	0.00192556	0.0060811	PROSER1
9.72659	-1.87051	0.288788	-6.47713	9.34841e-11	1.96815e-09	SPEN
2.65182	-2.13872	0.743785	-2.87545	0.00403454	0.0114115	MFSD14B
2.01382	-1.61072	0.505576	-3.18591	0.00144299	0.00475843	WDR60
26.5361	-1.33437	0.228491	-5.83991	5.22285e-09	7.65015e-08	RORA
0.938193	-3.64832	0.701464	-5.20101	1.98205e-07	2.05543e-06	SLC6A20
2.02841	-5.16174	0.513729	-10.0476	9.41355e-24	9.16718e-22	LINC-PINT
7.43306	-1.25486	0.426584	-2.94166	0.0032646	0.00953334	ARHGAP1
4.11856	-1.81558	0.402984	-4.50533	6.62699e-06	4.60454e-05	TSC2
12.3311	-2.36511	0.34526	-6.85023	7.37337e-12	1.84186e-10	CHD1
5.28027	-2.73629	0.860547	-3.17971	0.00147423	0.00485117	NSMCE3
7.18953	-1.04607	0.192157	-5.44385	5.21406e-08	6.13723e-07	RNF114
11.013	-1.19947	0.299982	-3.99849	6.37474e-05	0.000325394	RASA2
3.28983	-2.53264	0.321374	-7.88068	3.25613e-15	1.33953e-13	SLC26A11
19.8845	-1.12982	0.209538	-5.39197	6.96894e-08	7.92589e-07	ARID4B
3.37331	-1.60422	0.351888	-4.5589	5.14224e-06	3.71798e-05	NAA35
1.9829	-1.27031	0.474059	-2.67965	0.00736995	0.018922	STK35
2.41833	-1.29797	0.439375	-2.95413	0.00313547	0.00922219	MBNL2
5.58949	-1.78696	0.486132	-3.67587	0.000237041	0.00100432	MICAL1
3.27944	-1.86026	0.355758	-5.229	1.70427e-07	1.79272e-06	SLC50A1
44.5877	-1.31256	0.281834	-4.65721	3.20519e-06	2.46014e-05	PIK3R1
1.86209	-1.54075	0.432712	-3.56068	0.00036989	0.00147118	NUP133
2.76545	-1.01129	0.383878	-2.63441	0.00842826	0.0211726	NUP58
0.518961	-3.05559	0.995531	-3.0693	0.00214558	0.00666492	LOC644794
58.8614	-1.51616	0.432686	-3.50407	0.000458206	0.001765	SPOCK2
3.15294	-1.32118	0.301194	-4.38647	1.15205e-05	7.40606e-05	DAAM1
5.8612	-2.27102	0.389781	-5.8264	5.66347e-09	8.1897e-08	SREBF2
4.36008	-1.99326	0.35473	-5.61907	1.91984e-08	2.47474e-07	EED
94.6443	-1.78912	0.240743	-7.43166	1.07241e-13	3.57422e-12	YWHAB
12.8401	-1.59793	0.260057	-6.14455	8.01919e-10	1.39025e-08	RBM5
16.3947	-3.46309	0.359444	-9.63458	5.71275e-22	4.74729e-20	SMC4
4.14578	-1.94446	0.343772	-5.65625	1.54718e-08	2.02793e-07	PCNT
6.12333	-2.53797	0.434302	-5.84378	5.10295e-09	7.50669e-08	JMY
9.10012	-1.05284	0.277418	-3.79514	0.000147557	0.000670544	DDX27
18.4657	-1.17089	0.42759	-2.73835	0.00617477	0.0162587	ZYX
4.75292	-1.43797	0.325844	-4.41304	1.01928e-05	6.65896e-05	GIGYF2
10.4621	-1.96984	0.326009	-6.04228	1.51951e-09	2.47591e-08	XPO6
17.4022	-1.0629	0.277587	-3.82905	0.000128637	0.000594974	NONO
1.97494	-1.84586	0.496053	-3.72109	0.000198367	0.000862449	TNRC18
17.4563	-1.66781	0.327205	-5.09713	3.44838e-07	3.35457e-06	SLC38A2
0.999594	-1.8189	0.593324	-3.06561	0.00217229	0.00674075	HIST2H2BE
9.29331	-1.47893	0.238122	-6.21084	5.27019e-10	9.4932e-09	SREK1
5.54195	-1.64179	0.267152	-6.14551	7.97072e-10	1.38377e-08	MCMBP
49.0116	-2.01529	0.50907	-3.95878	7.53338e-05	0.00037682	SYNE2
17.9572	-2.19607	0.470233	-4.67018	3.00939e-06	2.33284e-05	REL
1.12895	-4.13916	0.642006	-6.44722	1.13918e-10	2.35878e-09	MPPED2
15.3133	-1.47068	0.325451	-4.5189	6.21605e-06	4.36771e-05	TRIM33
27.8272	-3.5275	0.297125	-11.8721	1.65272e-32	3.43353e-30	PRKX
5.57974	-1.52363	0.323073	-4.71606	2.40461e-06	1.9103e-05	USP10
7.86789	-2.58016	0.422812	-6.10238	1.04501e-09	1.76265e-08	CDC14A
5.67071	-1.77875	0.29404	-6.04934	1.45443e-09	2.37607e-08	ARNTL
9.89291	-1.5102	0.182782	-8.26229	1.429e-16	7.01277e-15	TAOK1
35.1652	-8.65526	0.425517	-20.3406	5.62762e-92	1.40297e-88	LINC00504
6.19665	-1.34258	0.264464	-5.0766	3.84254e-07	3.69577e-06	SPTY2D1
6.91802	-1.05239	0.233092	-4.5149	6.33477e-06	4.42865e-05	ETF1
14.3848	-1.19937	0.186992	-6.41404	1.41712e-10	2.87225e-09	BBX
36.9058	-1.26754	0.376023	-3.37092	0.000749185	0.00272183	ZFP36L1
95.5182	-1.87504	0.41901	-4.47492	7.64388e-06	5.20661e-05	GNAS
12.1556	-1.13949	0.296471	-3.8435	0.00012129	0.000566883	GOLGB1
7.91325	-1.63662	0.254144	-6.43972	1.19694e-10	2.46998e-09	TNPO1
14.0211	-2.07131	0.906563	-2.28479	0.022325	0.0472265	ATP5B
8.23671	-1.08208	0.328306	-3.29595	0.000980879	0.00342004	SNX6
11.3045	-2.09822	0.869308	-2.41367	0.0157929	0.0357059	WHSC1L1
2.3898	-1.07762	0.420496	-2.56273	0.0103854	0.0252692	AHDC1
8.85264	-1.82174	0.507778	-3.58768	0.00033364	0.00134939	DIP2A
13.4032	-2.47482	0.864235	-2.8636	0.00418856	0.0117538	EIF3L
9.76037	-1.74692	0.371793	-4.69864	2.61899e-06	2.0519e-05	PPP2R5A
8.39237	-3.74375	0.557355	-6.71699	1.85522e-11	4.34686e-10	FOXP3
46.1825	-1.69292	0.374671	-4.51843	6.23008e-06	4.37263e-05	SMCHD1
104.89	-2.99026	1.22324	-2.44453	0.014504	0.0333012	HLA-E
18.9448	-1.40573	0.283668	-4.95557	7.21201e-07	6.48145e-06	GCC2
2.44595	-1.69669	0.432604	-3.92204	8.78014e-05	0.000430037	ZNF75D
4.50194	-1.15765	0.289618	-3.99718	6.41024e-05	0.000326938	NECAP1
4.65897	-1.97848	0.311445	-6.35259	2.11716e-10	4.18231e-09	LATS1
5.17648	-1.1099	0.413229	-2.68591	0.00723316	0.0186245	WDR43
8.10428	-1.86377	0.299914	-6.21433	5.15439e-10	9.29804e-09	AFTPH
2.79754	-1.68516	0.397899	-4.23514	2.28414e-05	0.000133608	USP37
8.8066	-6.77379	0.470879	-14.3854	6.38908e-47	2.27542e-44	ATP6V0C
4.3565	-2.27942	0.38011	-5.99674	2.01322e-09	3.20906e-08	PGPEP1
2.9664	-1.34991	0.4884	-2.76395	0.00571058	0.0152425	EPG5
17.8248	-8.31522	0.437715	-18.9969	1.80955e-80	2.50622e-77	LOC101928103
29.7028	-2.13995	0.222018	-9.63863	5.49156e-22	4.59411e-20	EML4
4.85138	-2.25296	0.334295	-6.73945	1.58989e-11	3.78205e-10	CHD7
4.02987	-1.5382	0.275005	-5.59334	2.22743e-08	2.84186e-07	ZCCHC2
9.44466	-1.05604	0.378273	-2.79174	0.00524248	0.0141906	ITPKB
3.15229	-1.29523	0.339112	-3.81949	0.00013373	0.000615331	LEMD3
5.3638	-5.10007	0.369917	-13.7871	3.04929e-43	1.02728e-40	TIGD1
9.50344	-1.86462	0.256585	-7.26706	3.67397e-13	1.13638e-11	HERC1
7.91334	-2.3274	0.256101	-9.08783	1.01032e-19	7.11507e-18	UGCG
5.90349	-1.46765	0.377136	-3.89157	9.95959e-05	0.000478775	SPG11
30.2432	-2.83087	0.285178	-9.92669	3.18651e-23	2.98646e-21	CYLD
1.47411	-4.43701	0.528625	-8.39349	4.71925e-17	2.38608e-15	FAM227A
21.1394	-1.4876	0.18674	-7.96614	1.63702e-15	7.08523e-14	AKAP9
8.92063	-2.34905	0.93731	-2.50616	0.0122051	0.0289784	C1orf43
1.46403	-1.7376	0.401725	-4.32534	1.52294e-05	9.38703e-05	CPT2
5.52314	-2.20116	0.381892	-5.76384	8.22224e-09	1.14005e-07	BRD1
1.4815	-1.52278	0.518034	-2.93954	0.00328704	0.00959328	TTF2
3.18439	-1.50305	0.374135	-4.01739	5.88454e-05	0.000303605	SLF2
0.406017	-2.70105	1.00579	-2.68549	0.00724231	0.0186365	LOC257396
5.48823	-6.58466	0.506843	-12.9915	1.36684e-38	3.96225e-36	LOC100129434
0.932634	-3.94499	0.797623	-4.94594	7.57776e-07	6.7614e-06	MT-TM
3.94197	-1.09268	0.352559	-3.09929	0.00193987	0.00612008	SLMAP
63.7067	-2.02637	0.259422	-7.81109	5.66956e-15	2.25786e-13	ANKRD12
23.3	-1.10511	0.293072	-3.77079	0.00016273	0.000726774	WAC
16.0704	-1.41615	0.267315	-5.2977	1.17272e-07	1.27824e-06	RAD21
1.98866	-2.14556	0.449022	-4.7783	1.76783e-06	1.44974e-05	INPP5E
5.54863	-1.82791	0.53302	-3.42935	0.000605035	0.00225666	PELI1
8.24668	-1.60562	0.365489	-4.39307	1.11763e-05	7.21077e-05	IL4R
199.161	-1.88667	0.219146	-8.6092	7.35715e-18	4.16849e-16	PABPC1
4.19852	-1.59209	0.380331	-4.18607	2.8383e-05	0.000160451	FEM1B
0.772537	-3.71163	0.668137	-5.5552	2.773e-08	3.49146e-07	HSP90AB4P
3.48359	-1.37447	0.324273	-4.23863	2.24886e-05	0.000131791	UBAP2
29.9868	-2.90262	0.325559	-8.91582	4.84212e-19	3.17669e-17	PDE4B
13.3709	-1.0534	0.428211	-2.45999	0.0138939	0.0321791	LBH
3.89338	-1.71624	0.443702	-3.868	0.000109732	0.000521465	POLR3E
5.15156	-5.2906	0.546275	-9.68487	3.4967e-22	3.02683e-20	F5
42.4217	-1.41292	0.201136	-7.02468	2.14564e-12	5.90405e-11	EIF4G2
14.914	-1.24985	0.315875	-3.95681	7.59584e-05	0.000379487	PRPF8
22.7872	-4.49774	0.385643	-11.663	1.97073e-31	3.73096e-29	XAF1
35.9904	-9.32508	0.443741	-21.0147	4.81369e-98	1.50007e-94	LOC100131257
3.7329	-1.33552	0.377944	-3.53366	0.000409849	0.00160633	C1GALT1
4.7622	-1.02473	0.316789	-3.23474	0.00121752	0.00411172	ZNF326
19.7623	-1.38597	0.292657	-4.73581	2.18183e-06	1.75236e-05	MYCBP2
10.6102	-1.12579	0.373901	-3.01092	0.00260455	0.00786476	USP7
5.01781	-1.81553	0.29134	-6.23165	4.61543e-10	8.43569e-09	MLLT3
0.401003	-2.6539	1.14604	-2.31572	0.0205735	0.0442	MC2R
5.16054	-1.80148	0.300048	-6.00396	1.92562e-09	3.0852e-08	ZNF264
11.3134	-2.35702	0.277879	-8.48218	2.21014e-17	1.1527e-15	MKRN1
5.12674	-1.3581	0.322977	-4.20495	2.61141e-05	0.000149867	CXXC1
7.51909	-1.04651	0.217566	-4.81009	1.5086e-06	1.26122e-05	ZNF131
2.06976	-1.62367	0.492581	-3.29625	0.000979842	0.00341738	IKBIP
6.36745	-1.58082	0.261249	-6.05101	1.43938e-09	2.35458e-08	CEP57
0.662319	-1.81315	0.555801	-3.26223	0.00110541	0.00379062	DENND1A
0.965012	-4.00536	0.736571	-5.43784	5.39314e-08	6.31819e-07	LOC100506603
3.64382	-1.16236	0.375887	-3.09231	0.00198606	0.00624371	PUM3
13.418	-1.83502	0.34959	-5.24906	1.52873e-07	1.62591e-06	TRIM28
2.08145	-2.01493	0.371958	-5.41709	6.05757e-08	6.99792e-07	EXOSC2
7.61589	-1.94344	0.245685	-7.91031	2.56749e-15	1.08121e-13	NUP50
8.65413	-5.51304	0.358837	-15.3636	2.87039e-53	1.27783e-50	TSIX
14.9457	-1.62193	0.251985	-6.43663	1.22153e-10	2.50847e-09	ATF7IP
5.80093	-6.68288	0.447163	-14.9451	1.67724e-50	6.74411e-48	LOC101928118
1.46348	-1.96442	0.519192	-3.78361	0.000154571	0.000697585	SH3PXD2A
17.0312	-8.24905	0.428461	-19.2528	1.33828e-82	2.08521e-79	MAB21L3
8.927	-2.87824	0.285534	-10.0802	6.75731e-24	6.73839e-22	MAN2A1
9.95866	-2.31217	0.374592	-6.17249	6.72229e-10	1.18185e-08	LPP
4.7706	-1.17538	0.286088	-4.10846	3.98298e-05	0.000215954	LTN1
6.32119	-1.12019	0.231232	-4.84443	1.26973e-06	1.08035e-05	AFF4
6.91402	-1.86034	0.330909	-5.6219	1.88873e-08	2.43969e-07	SNX1
10.601	-1.44171	0.206802	-6.97144	3.13708e-12	8.31994e-11	CREBBP
7.29301	-1.56314	0.293204	-5.33125	9.75399e-08	1.07787e-06	ZFR
2.60633	-1.23654	0.352121	-3.51169	0.00044527	0.00172272	ACOX1
13.3925	-1.35919	0.214083	-6.34889	2.16872e-10	4.25719e-09	ASH1L
18.3815	-1.11523	0.186938	-5.96581	2.43424e-09	3.82634e-08	DYNC1H1
8.54221	-3.3256	0.275671	-12.0636	1.64379e-33	3.86601e-31	GBP4
11.9171	-1.12722	0.267596	-4.21239	2.52682e-05	0.000145886	HELZ
46.8451	-9.69259	0.478957	-20.2369	4.63632e-91	9.63196e-88	RNA45S5
26.4199	-1.57965	0.161842	-9.76048	1.66365e-22	1.48125e-20	RBM25
12.9131	-1.3678	0.274402	-4.98465	6.20735e-07	5.65604e-06	SERINC3
4.34707	-3.99933	0.56859	-7.03377	2.01023e-12	5.556e-11	ZNF37BP
19.2077	-1.54404	0.256638	-6.01641	1.78326e-09	2.87188e-08	PRKAR1A
15.7325	-1.26429	0.518246	-2.43956	0.0147052	0.0337259	NR4A2
9.83083	-2.00274	0.233389	-8.58112	9.39561e-18	5.13668e-16	ARID4A
9.10699	-1.71306	0.524544	-3.2658	0.00109156	0.00374624	NAMPT
8.0874	-1.43112	0.234085	-6.11367	9.73639e-10	1.66252e-08	ZNF106
8.66131	-2.12185	0.676814	-3.13506	0.00171817	0.00553123	CBX4
43.1881	-1.47329	0.246969	-5.96549	2.439e-09	3.82898e-08	CFLAR
10.4154	-2.44938	0.237539	-10.3115	6.25135e-25	6.66009e-23	KIAA2026
264.053	-1.21954	0.521877	-2.33684	0.0194475	0.0423061	NEAT1
1.10791	-2.62236	0.449076	-5.83946	5.23706e-09	7.66196e-08	GEMIN8
4.88495	-1.61435	0.332926	-4.84896	1.24112e-06	1.05746e-05	ATG2A
15.3056	-1.49358	0.203137	-7.35255	1.94456e-13	6.2311e-12	EIF4H
4.53804	-1.51077	0.340738	-4.43382	9.25773e-06	6.12514e-05	SMIM14
0.810344	-1.49095	0.616282	-2.41927	0.0155518	0.0352717	UTP15
1.37776	-1.66208	0.678869	-2.44831	0.014353	0.0330742	IRGQ
1.54893	-3.09621	0.657978	-4.70564	2.53073e-06	1.99131e-05	SRCAP
10.9956	-2.63321	0.888316	-2.96427	0.00303406	0.0089641	FAM46C
26.2356	-1.23959	0.190463	-6.50827	7.60215e-11	1.63381e-09	CAPZA1
1.67843	-2.20192	0.676472	-3.255	0.00113392	0.00386923	MTFP1
4.39473	-2.14843	0.319375	-6.727	1.73194e-11	4.08102e-10	ETV6
10.0242	-2.26153	0.249902	-9.04969	1.4338e-19	9.87421e-18	PHF20L1
7.63922	-1.79283	0.407088	-4.40403	1.0626e-05	6.90218e-05	ZC3H6
1.9533	-5.09552	0.492511	-10.346	4.36375e-25	4.68915e-23	LOC286437
1.24567	-2.89928	0.857692	-3.38033	0.000723987	0.00264106	MFAP3
32.3881	-2.74999	0.507131	-5.42265	5.87229e-08	6.81547e-07	PAG1
1.54321	-1.65863	0.479438	-3.45953	0.000541122	0.00204397	FBXO45
3.13866	-1.6657	0.375061	-4.44114	8.94837e-06	5.94888e-05	CDK16
1.1774	-4.33562	0.611572	-7.0893	1.34788e-12	3.83592e-11	TRIM52-AS1
7.35204	-1.46342	0.3424	-4.27401	1.91989e-05	0.000115055	HNRNPLL
6.89953	-3.41421	0.475272	-7.18369	6.78529e-13	2.02623e-11	BCL6
11.3662	-2.27373	0.93657	-2.42772	0.0151941	0.0346276	C6orf62
6.88123	-1.19246	0.272509	-4.37586	1.20952e-05	7.71186e-05	LARS
52.7555	-1.05768	0.328571	-3.21903	0.00128625	0.00431346	RUNX3
7.56146	-6.84624	0.42864	-15.972	2.00226e-57	9.98328e-55	GHET1
3.61717	-1.13996	0.370672	-3.07538	0.00210234	0.00654977	KIAA0232
0.593599	-2.3868	0.859349	-2.77745	0.00547872	0.0147372	MB21D2
2.98757	-1.58595	0.340656	-4.65558	3.23066e-06	2.47512e-05	EAF1
27.9475	-1.49718	0.374901	-3.99353	6.50962e-05	0.000331329	TNFRSF1B
2.30407	-1.95964	0.564769	-3.46981	0.000520818	0.00197868	RABGEF1
38.4401	-1.58349	0.177918	-8.90009	5.57996e-19	3.64158e-17	CDC42SE2
11.6861	-1.48408	0.43879	-3.3822	0.00071907	0.00262543	ARHGEF3
41.8979	-1.43947	0.611846	-2.35267	0.018639	0.0408536	CREM
0.50845	-3.04565	0.863403	-3.52749	0.000419522	0.00163724	LOC105376554
10.1247	-7.49517	0.458677	-16.3409	5.0541e-60	2.7391e-57	MATR3
1.63863	-4.80362	0.60906	-7.88694	3.09683e-15	1.27821e-13	KREMEN1
15.0097	-1.88286	0.262622	-7.16947	7.52887e-13	2.22915e-11	PPM1K
1.27734	-3.06811	0.830418	-3.69466	0.000220181	0.000941853	KIAA0895L
1.92125	-1.6518	0.500437	-3.30071	0.000964398	0.00336823	CFL2
37.4217	-1.92016	0.216689	-8.86138	7.90335e-19	5.05206e-17	SRRM2
1.83487	-1.1115	0.476816	-2.33109	0.0197487	0.0428118	GALNT7
2.29621	-2.75775	0.613563	-4.49466	6.96819e-06	4.79352e-05	TSHZ2
28.2761	-1.63738	0.233579	-7.00995	2.38412e-12	6.47451e-11	HNRNPH1
5.042	-1.29321	0.344148	-3.7577	0.000171482	0.000759333	NMT2
2.29485	-1.56265	0.435576	-3.58755	0.000333804	0.00134962	HAUS3
10.3306	-3.03018	0.751162	-4.03399	5.48373e-05	0.000284693	LAT
4.97399	-1.32298	0.30883	-4.28385	1.83683e-05	0.000110823	IFNAR1
3.09458	-5.66375	0.459818	-12.3174	7.30495e-35	1.82112e-32	PDE6A
12.5366	-7.80707	0.432316	-18.0587	6.73894e-73	7.00008e-70	LOC55338
12.6269	-1.89086	0.449351	-4.20798	2.57669e-05	0.000148079	SC5D
13.6496	-1.849	0.34851	-5.30544	1.12403e-07	1.22904e-06	NFKBIZ
0.48937	-2.73014	0.821365	-3.3239	0.000887668	0.00313984	FAR2P2
22.9866	-1.1457	0.19219	-5.96129	2.50251e-09	3.91603e-08	HP1BP3
8.15725	-1.7574	0.583255	-3.01309	0.00258601	0.00781635	MAP4K1
1.59293	-3.66036	0.610938	-5.99138	2.08068e-09	3.31234e-08	MAP3K9
0.424489	-2.66569	0.895116	-2.97804	0.00290099	0.00863233	NWD1
9.87296	-1.57455	0.249285	-6.31629	2.67924e-10	5.17779e-09	PTPN2
8.00769	-1.44517	0.32505	-4.446	8.74819e-06	5.82823e-05	YARS
2.10489	-1.38358	0.470251	-2.94222	0.00325868	0.00951944	TRAF6
4.00958	-3.5714	0.416845	-8.5677	1.05575e-17	5.69691e-16	ZNF621
6.78173	-1.86396	0.301642	-6.17937	6.43587e-10	1.13631e-08	NIPAL3
2.06245	-1.39137	0.374367	-3.7166	0.000201922	0.000875462	MTPAP
1.05079	-3.20968	0.71879	-4.46539	7.9923e-06	5.41141e-05	PDCD4-AS1
3.2902	-1.97466	0.439464	-4.49334	7.01157e-06	4.82069e-05	LFNG
2.3456	-2.81694	0.562317	-5.00953	5.45622e-07	5.04164e-06	PXMP4
1.08074	-2.63342	0.547769	-4.80754	1.52799e-06	1.27486e-05	GEN1
40.8891	-1.14943	0.168269	-6.83091	8.43796e-12	2.08689e-10	HNRNPC
11.8717	-1.60123	0.343948	-4.65545	3.23273e-06	2.47518e-05	OPTN
12.6795	-7.8205	0.436852	-17.9019	1.13932e-71	1.09243e-68	TMEM212
12.2623	-1.06912	0.243423	-4.39202	1.12303e-05	7.23815e-05	TCEA1
15.1731	-1.17926	0.340699	-3.46129	0.000537603	0.00203191	SYAP1
8.29669	-1.36224	0.248795	-5.47536	4.36634e-08	5.26368e-07	UBR5
20.0771	-1.28905	0.317511	-4.05987	4.91008e-05	0.000258901	GNG2
5.08236	-1.21386	0.295771	-4.10407	4.05936e-05	0.000219047	MBD1
2.57891	-1.07836	0.35057	-3.07602	0.00209784	0.00653902	SPATS2L
9.17465	-1.30318	0.364614	-3.57414	0.000351388	0.00141019	SF3B3
0.513484	-3.01821	1.02451	-2.946	0.00321915	0.00942164	NAP1L6
0.49772	-2.94741	1.2988	-2.26933	0.0232482	0.0487531	LOC221946
7.12685	-1.63907	0.511089	-3.20701	0.00134122	0.00446893	SAMD3
0.549301	-3.15667	0.847525	-3.72458	0.000195642	0.000852996	LOC403312
6.50993	-2.10508	0.331952	-6.34153	2.27497e-10	4.44474e-09	PATL1
8.34163	-2.08778	0.560237	-3.7266	0.000194083	0.000847372	BCL2L11
62.1254	-1.6561	0.428913	-3.86115	0.000112852	0.000532633	IL2RG
1.99291	-2.26486	0.602073	-3.76177	0.000168714	0.000749206	APOOL
2.65393	-1.65128	0.452936	-3.64572	0.000266646	0.00111348	FCHSD1
1.82559	-2.32533	0.62594	-3.71493	0.000203259	0.00087973	CEP126
2.21292	-1.2202	0.360454	-3.38516	0.00071136	0.00260407	RMDN3
11.072	-1.62998	0.334161	-4.87783	1.0726e-06	9.27179e-06	PTP4A1
6.51014	-6.85019	0.465779	-14.7069	5.81814e-49	2.26635e-46	LINC00368
2.4089	-1.22456	0.398973	-3.06929	0.00214571	0.00666492	L3MBTL2
5.6146	-2.15784	0.244036	-8.84233	9.37443e-19	5.93159e-17	PAN3
7.95584	-1.72819	0.49864	-3.4658	0.000528653	0.00200354	IL27RA
4.65784	-1.53449	0.381932	-4.0177	5.8769e-05	0.000303335	LYRM7
8.82808	-1.65457	0.330069	-5.01278	5.36485e-07	4.96826e-06	PTEN
74.3225	-2.79681	0.48553	-5.76032	8.39527e-09	1.16274e-07	RPL17
2.89529	-1.84591	0.389009	-4.74515	2.08347e-06	1.68203e-05	MAP2K4
0.440986	-1.94573	0.843085	-2.30787	0.0210065	0.044952	SEMA5A
1.27339	-3.5634	0.598373	-5.95514	2.59842e-09	4.03857e-08	SBDSP1
1.99221	-5.12937	0.530417	-9.67045	4.0262e-22	3.43744e-20	LOC100506990
8.3262	-2.42367	0.350232	-6.92019	4.5103e-12	1.15681e-10	MAVS
9.61321	-2.15042	0.347549	-6.18739	6.11695e-10	1.0877e-08	KIAA1109
26.312	-1.6611	0.356124	-4.66439	3.0954e-06	2.38616e-05	TSPYL2
7.34246	-2.06627	0.549806	-3.75818	0.000171151	0.000758136	CTLA4
9.67836	-1.07694	0.208074	-5.17579	2.2695e-07	2.30933e-06	SARS
4.51218	-2.34603	0.284729	-8.23953	1.72895e-16	8.28897e-15	DGKE
3.843	-3.0977	0.318351	-9.73045	2.23592e-22	1.97665e-20	MAN2A2
3.2518	-1.26277	0.332426	-3.79865	0.000145485	0.000662576	BAP1
5.11622	-1.0775	0.290717	-3.70635	0.000210264	0.000905021	PCNA
4.80033	-1.15952	0.296108	-3.91587	9.00806e-05	0.000439473	ATG3
90.0839	-1.4492	0.441272	-3.28413	0.00102296	0.0035489	CD74
5.21177	-1.57772	0.304555	-5.1804	2.21405e-07	2.26214e-06	POGK
1.0762	-4.18523	0.648341	-6.45528	1.08016e-10	2.24778e-09	LOC100506023
7.31806	-1.2221	0.274153	-4.45772	8.28362e-06	5.57534e-05	GRSF1
3.68387	-2.19082	0.441539	-4.96178	6.98495e-07	6.30923e-06	TAF2
2.95942	-1.56752	0.363154	-4.3164	1.58595e-05	9.71923e-05	PRPF4
0.683359	-3.49598	0.740292	-4.72243	2.33044e-06	1.85972e-05	MACC1
10.634	-1.59581	0.323521	-4.93261	8.11362e-07	7.20344e-06	MED15
1.54667	-2.26002	0.420873	-5.36984	7.88047e-08	8.85754e-07	DNAL1
4.61429	-1.71339	0.326711	-5.24436	1.56825e-07	1.65944e-06	STAM
3.00722	-1.72463	0.412973	-4.17612	2.96523e-05	0.000166644	HMGCS1
3.86796	-1.71694	0.408588	-4.20215	2.64396e-05	0.000151456	GBP1
6.67012	-1.65597	0.318259	-5.20321	1.95871e-07	2.03631e-06	DDX52
4.40337	-6.25594	0.525192	-11.9117	1.0283e-32	2.20996e-30	LOC105372751
10.891	-1.65215	0.207597	-7.95849	1.74153e-15	7.48557e-14	BAZ2A
4.49906	-6.32033	0.447776	-14.1149	3.07243e-45	1.06383e-42	LOC102724434
7.60166	-1.26026	0.244229	-5.16017	2.4673e-07	2.48826e-06	MARK3
8.45355	-2.50775	0.224539	-11.1684	5.81966e-29	8.06023e-27	ORAI2
6.03435	-1.4603	0.314242	-4.64707	3.36681e-06	2.5621e-05	MORC3
2.73114	-1.12415	0.360501	-3.11829	0.00181905	0.00579908	ACOT9
3.17377	-1.79343	0.334315	-5.36451	8.11715e-08	9.09894e-07	B3GNT2
2.44787	-1.35817	0.522453	-2.59959	0.00933346	0.023037	SLC1A4
0.384188	-2.60187	0.982656	-2.6478	0.00810184	0.0205096	LOC101929057
8.36542	-2.69404	0.294709	-9.14134	6.1684e-20	4.41891e-18	DDHD1
16.044	-1.08669	0.320953	-3.38582	0.000709654	0.00259866	CD47
6.39867	-1.40997	0.306736	-4.59669	4.29262e-06	3.17741e-05	SLC35E1
6.44794	-1.35638	0.378437	-3.58416	0.000338159	0.0013628	SIAH2
13.7668	-2.19445	0.396927	-5.52859	3.22813e-08	4.01182e-07	GPR155
4.76716	-2.48365	0.319159	-7.78186	7.14652e-15	2.81014e-13	RAB3IP
8.01391	-1.00964	0.219489	-4.59996	4.22581e-06	3.13167e-05	PIAS1
9.70551	-1.99113	0.306779	-6.49044	8.55889e-11	1.80825e-09	ZBTB20
3.85439	-1.63133	0.274686	-5.93889	2.86952e-09	4.39958e-08	HBS1L
9.36503	-1.52992	0.363053	-4.21403	2.50854e-05	0.000145032	GAK
32.6216	-3.19295	1.00283	-3.18394	0.00145283	0.00478709	FAM65B
26.0055	-2.81132	0.402388	-6.9866	2.81623e-12	7.51697e-11	DGKA
2.57343	-1.8997	0.457964	-4.14815	3.35168e-05	0.000185518	RCOR1
13.4446	-1.86561	0.235807	-7.91159	2.54123e-15	1.07378e-13	STAT4
34.8869	-1.76675	0.461096	-3.83163	0.000127296	0.000589445	BCL11B
9.2431	-1.92547	0.373651	-5.15313	2.5617e-07	2.5772e-06	PRKCQ
33.2518	-1.73745	0.231111	-7.51781	5.56997e-14	1.9286e-12	SF3B1
26.8489	-1.93494	0.225003	-8.59964	7.99692e-18	4.47003e-16	NKTR
10.8427	-1.2645	0.362209	-3.49108	0.000481067	0.00184356	AUTS2
1.96663	-4.52034	0.538568	-8.39327	4.72813e-17	2.38608e-15	RNU4ATAC
7.11283	-2.22204	0.374959	-5.92608	3.10247e-09	4.71039e-08	IL2RA
4.41665	-1.44344	0.27035	-5.33915	9.33843e-08	1.0347e-06	CBLL1
13.8862	-1.15718	0.476162	-2.43022	0.0150896	0.0344301	WAS
5.74701	-1.49322	0.259901	-5.74533	9.17416e-09	1.26082e-07	SOAT1
3.8328	-2.48143	0.39636	-6.26056	3.83593e-10	7.13655e-09	MTRR
32.6427	-3.14733	0.368014	-8.55218	1.20781e-17	6.48935e-16	ITGB1
2.65303	-2.88398	0.595042	-4.84669	1.25537e-06	1.06887e-05	NADK
2.26076	-2.60048	0.590115	-4.40673	1.04941e-05	6.82008e-05	IL11RA
10.2482	-1.56151	0.320539	-4.87151	1.10746e-06	9.51956e-06	LPIN2
1.63169	-2.05545	0.549321	-3.74179	0.000182711	0.000801699	ASUN
1.18342	-4.23188	0.605693	-6.98683	2.8116e-12	7.51697e-11	GJC1
7.0937	-1.65695	0.263567	-6.28662	3.24444e-10	6.15555e-09	USP33
0.575799	-2.48903	0.678399	-3.66898	0.000243524	0.00102621	ZNF517
15.2409	-2.01935	0.264764	-7.62698	2.40313e-14	8.81031e-13	TMF1
4.17752	-1.51246	0.406077	-3.72457	0.000195645	0.000852996	VPS39
1.41433	-4.47888	0.586882	-7.63165	2.3176e-14	8.52179e-13	GGT6
6.97365	-1.04585	0.425337	-2.45887	0.0139376	0.0322682	NEDD9
1.05117	-4.09065	0.860347	-4.75465	1.98788e-06	1.61111e-05	ESRG
9.48244	-3.64171	0.582657	-6.25018	4.09975e-10	7.60467e-09	GPS2
13.2089	-1.25191	0.463513	-2.70091	0.00691507	0.0179348	RAPGEF1
3.07571	-2.40613	0.761016	-3.16173	0.00156834	0.005123	ENTHD2
33.036	-1.36666	0.352377	-3.87841	0.000105143	0.000502341	ARL6IP5
97.8155	-1.09492	0.175789	-6.2286	4.70621e-10	8.589e-09	DDX5
26.8185	-1.09346	0.179695	-6.08511	1.16408e-09	1.93729e-08	TNRC6B
10.3326	-1.66843	0.451425	-3.69591	0.000219096	0.000938178	PDE4D
10.3646	-1.52661	0.305562	-4.99608	5.85065e-07	5.37028e-06	ZBTB44
7.8246	-1.81141	0.299315	-6.05185	1.43194e-09	2.34549e-08	NFATC3
11.1073	-1.12776	0.259243	-4.35019	1.36018e-05	8.51565e-05	THOC2
4.21681	-1.80417	0.318943	-5.65671	1.54301e-08	2.02459e-07	UFL1
16.1592	-1.76191	0.214491	-8.21437	2.13281e-16	9.99452e-15	ODF2L
51.8098	-2.08154	0.278527	-7.4734	7.81518e-14	2.66164e-12	STK17B
29.5551	-1.2624	0.424988	-2.97044	0.0029737	0.00881085	HCLS1
6.76611	-2.05605	0.329176	-6.24606	4.20937e-10	7.7964e-09	NFX1
12.9992	-7.86054	0.432558	-18.1722	8.56497e-74	9.70567e-71	RPL36A-HNRNPH2
5.5885	-2.03213	0.356205	-5.70495	1.16375e-08	1.56317e-07	HIPK3
11.6433	-2.02689	0.476649	-4.25238	2.11512e-05	0.000125367	TIGIT
2.84641	-3.46802	0.557725	-6.21816	5.0303e-10	9.1029e-09	EZH2
6.41582	-2.77142	0.376978	-7.35168	1.95736e-13	6.25603e-12	SETD1B
92.6995	-3.12459	0.664819	-4.6999	2.60283e-06	2.04181e-05	LTB
16.7689	-3.13118	0.752437	-4.16138	3.16331e-05	0.000176437	GBP5
26.5065	-1.57007	0.219891	-7.14023	9.31744e-13	2.71995e-11	LUC7L3
20.316	-1.90423	0.282664	-6.73675	1.6197e-11	3.83832e-10	CMTM6
4.33634	-2.043	0.313198	-6.52304	6.88978e-11	1.49099e-09	PIAS2
21.1827	-1.22289	0.351547	-3.47859	0.000504052	0.00192318	WDR82
6.26408	-3.92604	0.310837	-12.6305	1.4329e-36	3.88285e-34	KLHL5
3.83423	-1.43235	0.306823	-4.66833	3.03651e-06	2.34948e-05	LSG1
3.24179	-1.15013	0.340175	-3.38099	0.000722243	0.00263624	MAP3K4
2.52644	-1.26962	0.395313	-3.21168	0.00131963	0.00440643	METTL21A
4.79525	-1.7859	0.340475	-5.2453	1.56025e-07	1.65515e-06	UXS1
2.99135	-1.31904	0.33462	-3.9419	8.08401e-05	0.000399552	CLPX
3.84406	-2.4912	0.347549	-7.1679	7.61545e-13	2.24945e-11	PNPT1
6.83729	-2.41007	0.300161	-8.02924	9.80753e-16	4.38175e-14	FAM214A
20.2099	-1.81275	0.209764	-8.64187	5.52983e-18	3.19117e-16	PHIP
45.2244	-1.81552	0.289105	-6.27979	3.39033e-10	6.39002e-09	EIF4B
24.7059	-1.19144	0.274451	-4.34119	1.41713e-05	8.83229e-05	RAP1A
6.03166	-2.04	0.29954	-6.81044	9.73039e-12	2.38289e-10	MCM6
11.1815	-2.25164	0.310717	-7.24657	4.27445e-13	1.30194e-11	STAT5B
7.86753	-2.464	0.370025	-6.65899	2.75709e-11	6.31748e-10	TNFRSF25
3.03613	-1.69182	0.362097	-4.67228	2.97867e-06	2.31077e-05	USP42
18.6017	-2.32381	0.453141	-5.12822	2.92498e-07	2.90285e-06	ADD3
0.823554	-3.81845	0.644132	-5.92806	3.06541e-09	4.67119e-08	RAX2
3.87306	-1.68421	0.30734	-5.47995	4.25452e-08	5.13882e-07	PDPK1
2.43904	-1.45622	0.432594	-3.36625	0.000761972	0.00276081	SLC35A2
7.76036	-1.34383	0.251202	-5.34958	8.81606e-08	9.80305e-07	SRRT
7.77383	-1.05819	0.241143	-4.38823	1.14277e-05	7.3502e-05	SFSWAP
5.56602	-1.74092	0.328365	-5.30178	1.1468e-07	1.25174e-06	ARID2
4.09134	-3.89546	0.459989	-8.46858	2.48392e-17	1.28473e-15	AK1
4.17751	-1.23503	0.321067	-3.84664	0.000119746	0.000560721	CRK
18.0761	-2.05868	0.358142	-5.74824	9.01773e-09	1.24206e-07	CYTH1
3.88801	-1.62683	0.339053	-4.79815	1.60141e-06	1.32988e-05	BAZ2B
8.30281	-1.8298	0.24739	-7.39641	1.39914e-13	4.55825e-12	PTDSS1
11.2683	-2.05118	0.253495	-8.09162	5.88765e-16	2.67845e-14	KPNA6
6.60269	-1.14416	0.343074	-3.33502	0.000852936	0.00303334	TOR1AIP1
4.06964	-1.42614	0.404283	-3.52758	0.000419384	0.00163721	PIK3CA
39.0147	-1.04469	0.325197	-3.21248	0.00131593	0.00439762	WIPF1
18.3989	-1.24322	0.540721	-2.29919	0.0214942	0.0457758	STK10
10.3509	-1.3711	0.593939	-2.30848	0.0209725	0.0449025	RNF44
2.49048	-2.26073	0.825636	-2.73816	0.00617831	0.0162646	SND1-IT1
8.15738	-1.57879	0.453527	-3.48114	0.000499277	0.00190671	GLCCI1
7.89253	-1.31683	0.346266	-3.80294	0.000142988	0.000652156	CS
2.02102	-2.05739	0.480895	-4.27826	1.88356e-05	0.00011315	SLC16A1
6.59512	-1.63526	0.315011	-5.19112	2.09033e-07	2.15161e-06	DCP2
2.67993	-1.99021	0.363158	-5.48029	4.24632e-08	5.13389e-07	NFKBID
5.9852	-1.82604	0.778821	-2.34462	0.0190467	0.0415865	ATP5C1
16.9102	-1.24637	0.267706	-4.65573	3.22842e-06	2.47493e-05	CREBRF
12.5669	-1.51061	0.47058	-3.21011	0.00132686	0.00442701	RNF166
6.81337	-1.48472	0.307416	-4.82969	1.36747e-06	1.15551e-05	ATP8A1
2.03067	-5.17257	0.490018	-10.5559	4.77225e-26	5.6119e-24	LINC00910
11.3966	-2.44177	0.312527	-7.81301	5.58393e-15	2.2329e-13	MAP3K1
2.68234	-3.29256	0.586691	-5.61209	1.99892e-08	2.57402e-07	SELO
16.8095	-1.18413	0.231248	-5.12062	3.04538e-07	3.00798e-06	PPP1R12A
10.7586	-1.53442	0.282914	-5.42364	5.83978e-08	6.78405e-07	WDR26
10.0106	-2.12636	0.339136	-6.26992	3.61239e-10	6.76102e-09	MYBL1
6.34495	-1.25974	0.449197	-2.80443	0.00504055	0.0137304	CRTC2
39.8279	-1.91041	0.338241	-5.64806	1.62272e-08	2.12248e-07	RNF213
4.79324	-1.38808	0.510854	-2.71718	0.00658403	0.0171802	DCP1B
11.0126	-1.24563	0.270291	-4.60846	4.05663e-06	3.03153e-05	SNHG12
9.31218	-2.80471	0.356444	-7.86857	3.58721e-15	1.46126e-13	CDK5RAP3
2.56525	-2.75519	0.353617	-7.79146	6.62371e-15	2.6128e-13	REEP4
5.29017	-1.08923	0.297328	-3.66338	0.000248904	0.001045	IWS1
4.85938	-1.46609	0.387086	-3.78751	0.000152164	0.000688966	SLC16A7
13.4327	-1.02082	0.305528	-3.34117	0.00083426	0.00297456	STK24
3.58901	-1.18645	0.501222	-2.36711	0.0179275	0.0395865	MARCH8
10.1577	-2.98743	0.853867	-3.49871	0.00046752	0.00179644	TMEM2
4.61182	-1.88968	0.424858	-4.44778	8.67626e-06	5.7834e-05	TXK
16.378	-1.35236	0.231716	-5.8363	5.33722e-09	7.77202e-08	FNBP4
40.4753	-1.07325	0.2821	-3.80452	0.000142081	0.000648257	SRSF7
5.90559	-3.13607	0.576219	-5.4425	5.25376e-08	6.17812e-07	S1PR1
9.46267	-7.06855	0.428302	-16.5036	3.45382e-61	2.05009e-58	ANKRD20A9P
8.30577	-1.30947	0.521556	-2.51071	0.012049	0.0286787	DCTN1
1.02794	-1.67129	0.623265	-2.68151	0.00732913	0.0188288	UCK2
8.90976	-1.81318	0.513696	-3.52969	0.000416053	0.00162778	STAT6
11.0695	-1.17178	0.259551	-4.51465	6.34229e-06	4.43142e-05	PPP4R3A
4.68344	-1.16315	0.269632	-4.31384	1.60445e-05	9.82775e-05	PGRMC2
20.186	-1.68789	0.405566	-4.16181	3.15731e-05	0.000176405	MACF1
5.29646	-1.47848	0.295973	-4.99533	5.87367e-07	5.38744e-06	NDUFS2
39.1994	-1.65322	0.21972	-7.52423	5.3033e-14	1.8517e-12	CLEC2D
5.41803	-1.29939	0.49545	-2.62264	0.00872525	0.0217769	ACLY
3.55868	-1.19087	0.395842	-3.00845	0.00262588	0.00792149	NUP188
26.0818	-1.0102	0.431096	-2.34334	0.019112	0.0416925	GSTK1
3.6707	-1.46822	0.38034	-3.86027	0.00011326	0.000533755	FOXJ2
13.9945	-2.07515	0.298537	-6.95107	3.62537e-12	9.49374e-11	ZNF292
20.4559	-1.37939	0.413086	-3.33923	0.000840121	0.00299289	STT3B
16.1751	-2.62631	0.693368	-3.78776	0.000152014	0.000688535	SOCS3
2.03366	-1.56935	0.439046	-3.57445	0.000350961	0.00140939	ZKSCAN8
2.10905	-1.799	0.655541	-2.7443	0.00606397	0.0160211	AGPAT4
3.13455	-1.08358	0.287556	-3.76823	0.000164406	0.000732485	IKZF5
3.51074	-2.28178	0.28289	-8.06597	7.26554e-16	3.29327e-14	FAM222B
5.16416	-2.10146	0.285251	-7.36706	1.74432e-13	5.66138e-12	PHTF2
2.67102	-2.94288	0.715164	-4.11497	3.87227e-05	0.000210593	NPDC1
17.7578	-1.52806	0.228623	-6.68376	2.32881e-11	5.40569e-10	GOLGA4
0.671548	-3.43496	0.882725	-3.89131	9.97028e-05	0.000479104	CCT6P3
0.655173	-3.27366	0.709194	-4.61603	3.91148e-06	2.93184e-05	SLC35E2
0.428331	-2.72348	1.152	-2.36412	0.0180727	0.0398257	LINC01489
4.3446	-1.57225	0.469684	-3.34747	0.000815536	0.00292201	VPS26B
4.31034	-1.98387	0.375089	-5.28905	1.22954e-07	1.33156e-06	MIB1
12.6035	-1.67712	0.365242	-4.59181	4.39427e-06	3.24302e-05	TC2N
5.11465	-1.02585	0.363295	-2.82375	0.00474653	0.0130543	IL18R1
15.1057	-1.58265	0.294256	-5.37846	7.51237e-08	8.47436e-07	BOD1L1
133.186	-1.98071	0.563269	-3.51645	0.000437363	0.00169624	GNLY
6.37473	-2.38629	0.328724	-7.25925	3.89245e-13	1.19212e-11	DGKD
15.9297	-2.85783	0.291736	-9.79597	1.17166e-22	1.05831e-20	ITGA4
14.0111	-1.04471	0.368507	-2.83497	0.00458296	0.0126695	ELOVL5
23.9059	-1.39098	0.232471	-5.98346	2.18449e-09	3.46591e-08	ATRX
8.55595	-2.17572	0.685715	-3.17292	0.00150914	0.00495168	CDC25B
3.56012	-1.10549	0.329662	-3.35341	0.000798217	0.00287234	REEP3
15.3251	-1.55247	0.249008	-6.23464	4.52814e-10	8.3127e-09	IDI1
6.36976	-1.47563	0.330444	-4.46561	7.98418e-06	5.41141e-05	FAS
3.79881	-2.82237	0.466362	-6.05189	1.43158e-09	2.34549e-08	ASNS
1.4004	-2.44948	0.882877	-2.77443	0.00552982	0.0148394	RHOU
3.98024	-1.33726	0.569581	-2.34779	0.0188853	0.0412702	PPM1M
3.8652	-1.44849	0.313278	-4.62365	3.77055e-06	2.83132e-05	CASP3
4.6227	-1.98317	0.39736	-4.99088	6.01047e-07	5.4927e-06	NT5C2
3.82587	-1.94389	0.370004	-5.25369	1.49081e-07	1.58964e-06	MTA1
6.10314	-1.74488	0.301634	-5.78475	7.26212e-09	1.02517e-07	RANGAP1
4.42698	-2.68338	0.308423	-8.70033	3.30926e-18	1.96428e-16	ABHD18
2.30073	-2.11345	0.454845	-4.64653	3.37562e-06	2.56724e-05	CEP295
1.03886	-1.4598	0.59303	-2.4616	0.0138319	0.0320771	CLCN6
7.04525	-1.67414	0.269235	-6.21812	5.0316e-10	9.1029e-09	MARS
2.23073	-1.34826	0.329561	-4.09106	4.29401e-05	0.000230115	RNF111
0.892693	-3.90882	0.716358	-5.45652	4.85552e-08	5.76969e-07	BMS1P5
3.07437	-1.23464	0.427051	-2.8911	0.00383902	0.0109279	FAF2
0.354881	-2.5119	1.01926	-2.46442	0.0137234	0.0318756	C1orf228
4.36248	-4.80515	0.557303	-8.62213	6.57173e-18	3.74048e-16	HBEGF
4.55073	-1.10911	0.298479	-3.71586	0.000202512	0.000877108	RRAGC
3.24695	-1.92741	0.431693	-4.46478	8.01524e-06	5.424e-05	INTS8
9.84043	-1.24827	0.246144	-5.07132	3.95066e-07	3.79032e-06	TMPO
6.11052	-6.74376	0.49681	-13.5741	5.7022e-42	1.82251e-39	ROR1-AS1
0.761561	-1.98171	0.788873	-2.51208	0.0120023	0.028584	TNC
8.54822	-1.19611	0.37386	-3.19936	0.00137732	0.00457332	USP22
13.6711	-1.75652	0.514574	-3.41354	0.000641242	0.00237607	RASA3
14.2037	-2.25704	0.233856	-9.65141	4.8485e-22	4.08355e-20	CMIP
84.4126	-1.43656	0.212969	-6.7454	1.52603e-11	3.64405e-10	HSPA8
5.02734	-1.81404	0.409131	-4.43388	9.2552e-06	6.12514e-05	GNAQ
7.66616	-3.36666	0.477822	-7.04585	1.84334e-12	5.15185e-11	IRF4
2.55826	-1.58813	0.43029	-3.69083	0.000223519	0.000954167	RFK
1.73403	-1.79936	0.507295	-3.54698	0.000389681	0.00153909	PDK1
21.1388	-1.47041	0.588674	-2.49784	0.0124952	0.0295377	SORL1
1.74184	-2.95632	0.536317	-5.51226	3.5426e-08	4.3808e-07	BMF
7.5907	-1.33961	0.519519	-2.57856	0.00992118	0.0243105	SGK1
20.1058	-2.16947	0.336326	-6.45049	1.11491e-10	2.31237e-09	SATB1
0.973696	-4.05417	0.623511	-6.50215	7.91784e-11	1.69e-09	MT-TT
7.20008	-2.59612	0.360358	-7.20427	5.83543e-13	1.75274e-11	CAPN15
9.41561	-1.30591	0.395268	-3.30386	0.00095363	0.0033353	CAMK4
4.96698	-1.70386	0.267398	-6.37197	1.8661e-10	3.72771e-09	IKBKB
26.1336	-1.86375	0.174579	-10.6757	1.32232e-26	1.63195e-24	SP100
8.2065	-7.20154	0.421616	-17.0808	2.06266e-65	1.42839e-62	LRRC75A-AS1
3.34624	-2.9626	0.415805	-7.12496	1.04107e-12	3.0109e-11	CCNG2
1.68493	-3.36192	0.529171	-6.35317	2.10918e-10	4.17317e-09	ORC6
6.49606	-1.98872	0.404869	-4.91201	9.01481e-07	7.91335e-06	MYO5A
8.41367	-3.57707	0.783117	-4.56773	4.93038e-06	3.58351e-05	NRDC
1.91647	-1.96389	0.405538	-4.84268	1.281e-06	1.08846e-05	ASB7
4.67272	-1.69319	0.33982	-4.98262	6.27277e-07	5.71147e-06	TCOF1
1.69367	-4.89925	0.52681	-9.29985	1.40649e-20	1.08894e-18	ADH4
1.26012	-3.0481	0.648686	-4.69889	2.61582e-06	2.0507e-05	CCDC7
4.95973	-2.99716	0.409903	-7.31187	2.63457e-13	8.27202e-12	SLFN13
18.5327	-2.21844	0.286893	-7.73265	1.05333e-14	4.06494e-13	IVNS1ABP
0.856183	-3.8094	0.851841	-4.47196	7.75046e-06	5.27344e-05	C15orf57
6.14091	-1.28527	0.317229	-4.05155	5.08804e-05	0.000266817	SMC5
1.48682	-1.45789	0.537659	-2.71155	0.00669696	0.0174347	PPP1R3E
8.93974	-1.10636	0.352315	-3.14027	0.00168794	0.00545223	JARID2
6.80493	-1.14063	0.275496	-4.14029	3.46869e-05	0.000191146	GLTP
3.84142	-1.5518	0.569383	-2.7254	0.0064224	0.0168183	SYT11
0.897975	-2.06586	0.698151	-2.95905	0.00308589	0.00909353	MARS2
10.7072	-7.34352	0.428762	-17.1273	9.29093e-66	6.81244e-63	CCDC144B
5.03153	-3.69893	0.679803	-5.44118	5.2928e-08	6.21817e-07	CCR6
12.5132	-2.25315	0.373019	-6.04031	1.53818e-09	2.50306e-08	CBFB
5.83602	-6.70728	0.442412	-15.1607	6.43786e-52	2.67493e-49	LINC00857
0.825491	-2.50101	0.891979	-2.80389	0.00504906	0.0137476	MS4A7
1.51593	-1.51852	0.472372	-3.21468	0.00130591	0.00436763	SPATA5
12.3556	-1.21644	0.440257	-2.76301	0.00572704	0.0152766	NDRG1
9.94609	-2.28016	0.50847	-4.48437	7.31309e-06	5.00915e-05	ARHGAP25
21.0108	-1.33094	0.389576	-3.41639	0.00063458	0.00235488	ATM
1.89327	-1.9375	0.702524	-2.75791	0.00581714	0.0154772	C1orf174
8.85739	-1.94796	0.225894	-8.62334	6.50294e-18	3.71831e-16	CNTRL
4.37414	-1.68593	0.36292	-4.64545	3.39337e-06	2.57917e-05	TAZ
12.5023	-1.37763	0.296981	-4.63879	3.50451e-06	2.65555e-05	ATXN1
13.4867	-1.27577	0.554345	-2.3014	0.0213691	0.045595	CHD3
2.27808	-5.18991	0.576403	-9.00397	2.17709e-19	1.47486e-17	RAD21-AS1
6.8946	-2.02848	0.276422	-7.33834	2.16263e-13	6.87685e-12	GMCL1
4.50046	-1.18969	0.443076	-2.68508	0.00725135	0.0186559	RNF139
1.71999	-4.85603	0.648147	-7.49218	6.77414e-14	2.32616e-12	FAM71F2
6.23011	-1.87332	0.501567	-3.73494	0.000187762	0.000821501	SNX20
0.56236	-3.18022	0.90737	-3.50487	0.000456827	0.00176187	C2orf47
35.2213	-6.60574	0.631037	-10.4681	1.21085e-25	1.3847e-23	EEF1G
12.6381	-4.50047	0.595945	-7.55182	4.29215e-14	1.52426e-12	CISH
23.9482	-8.7415	0.441896	-19.7818	4.2704e-87	7.60436e-84	PTPRCAP
13.1293	-2.73634	0.227067	-12.0508	1.921e-33	4.4343e-31	CYP20A1
6.25711	-1.09817	0.474971	-2.31209	0.020773	0.0445594	PRKD2
3.89252	-3.0729	0.486961	-6.31036	2.78396e-10	5.37183e-09	PIK3CG
0.40301	-2.6706	1.04903	-2.54578	0.0109035	0.0263294	INGX
13.2332	-1.68761	0.459645	-3.67156	0.000241079	0.0010197	FOXO1
2.74449	-1.51925	0.384327	-3.95301	7.71737e-05	0.000384634	AMPD2
3.40231	-1.96227	0.471707	-4.15994	3.18328e-05	0.000177453	UBA7
4.98009	-2.39531	0.78614	-3.04692	0.00231198	0.00710874	ZCCHC11
37.371	-1.06524	0.200559	-5.31132	1.08832e-07	1.19523e-06	SET
14.5952	-1.32101	0.269058	-4.90976	9.11877e-07	7.99335e-06	CD55
2.24393	-2.57323	0.886932	-2.90127	0.00371651	0.0106326	PCNX2
4.6557	-1.21306	0.442359	-2.74225	0.006102	0.0161011	R3HDM2
21.8616	-1.04149	0.240775	-4.32559	1.52125e-05	9.38703e-05	CELF1
6.85724	-1.3351	0.260916	-5.11695	3.10508e-07	3.05967e-06	KCTD20
2.24488	-2.76043	0.499274	-5.52888	3.22285e-08	4.00926e-07	USP21
9.87119	-2.33422	0.305049	-7.65196	1.9794e-14	7.36514e-13	SBNO1
1.28478	-2.48935	0.694417	-3.5848	0.000337335	0.00135992	MLLT4
13.9851	-1.64668	0.407475	-4.04118	5.31833e-05	0.000277029	PRRC2B
4.24294	-1.36603	0.453264	-3.01376	0.00258029	0.00780283	SBNO2
2.73981	-5.5752	0.560625	-9.94461	2.66217e-23	2.53312e-21	RPS14P3
10.2566	-1.98087	0.512648	-3.86399	0.000111551	0.000527497	POU2F2
4.0618	-1.65606	0.363502	-4.55584	5.21769e-06	3.76929e-05	ULK1
4.5072	-1.40279	0.435495	-3.22114	0.00127684	0.00428991	STAT2
4.86939	-1.37596	0.337999	-4.0709	4.68316e-05	0.000248619	FOXJ3
5.9905	-1.54296	0.361622	-4.26677	1.9832e-05	0.000118354	CAMK1D
22.3656	-1.62001	0.375079	-4.31912	1.56651e-05	9.62849e-05	RASSF5
3.65629	-1.58313	0.488881	-3.23827	0.00120255	0.00406778	SLC39A10
4.80942	-1.16459	0.350925	-3.31862	0.000904621	0.00319075	GLYR1
4.57049	-1.84808	0.320061	-5.77415	7.7344e-09	1.0772e-07	TYW3
2.4161	-2.53396	0.418209	-6.05908	1.369e-09	2.25126e-08	AP4S1
8.09687	-1.77864	0.248743	-7.15051	8.64573e-13	2.54172e-11	PPM1B
19.0324	-1.37059	0.498758	-2.748	0.00599598	0.0158717	CTSC
25.2877	-1.52931	0.150159	-10.1846	2.32282e-24	2.35398e-22	MPHOSPH8
2.79452	-1.39819	0.577536	-2.42096	0.0154796	0.035127	DGKQ
1.86614	-5.03003	0.526108	-9.56083	1.16818e-21	9.57988e-20	RNY3
6.37197	-1.05797	0.312804	-3.38222	0.000719033	0.00262543	SAR1B
6.2039	-1.25038	0.34143	-3.66217	0.000250084	0.00104924	MBTPS1
5.60545	-2.73299	0.386375	-7.07342	1.51162e-12	4.27264e-11	IVD
8.99909	-1.18768	0.337244	-3.52172	0.00042876	0.00166755	CD46
2.06521	-2.89933	0.764868	-3.79062	0.000150269	0.000681493	CRYBB2P1
9.61643	-3.1597	0.45068	-7.01096	2.36685e-12	6.44166e-11	PCED1B
9.96056	-1.85657	0.358687	-5.17602	2.26668e-07	2.30835e-06	PPP1R16B
1.2789	-2.74045	0.613425	-4.46746	7.91534e-06	5.37097e-05	BTBD11
6.65786	-1.59618	0.27013	-5.90894	3.44322e-09	5.19609e-08	DNM1L
8.17512	-1.33394	0.243069	-5.48791	4.06711e-08	4.946e-07	GATAD2B
2.25458	-1.35534	0.583122	-2.32429	0.02011	0.0434212	TRAPPC11
7.81669	-1.34795	0.363712	-3.70609	0.000210486	0.000905666	LRRC8C
11.2072	-1.98981	0.516645	-3.85141	0.00011744	0.000551164	PDE3B
1.41774	-4.44617	0.620798	-7.16203	7.94937e-13	2.34253e-11	ASTN2
17.7182	-2.60225	0.330399	-7.87607	3.37835e-15	1.38069e-13	GBP2
20.2751	-1.54557	0.341846	-4.52126	6.14718e-06	4.32907e-05	BTN3A2
2.23379	-1.27638	0.482569	-2.64497	0.00816981	0.020668	MTIF2
5.14287	-1.37302	0.293357	-4.68039	2.86331e-06	2.2293e-05	MCFD2
9.30855	-1.74355	0.345022	-5.05344	4.33931e-07	4.11015e-06	PLEKHB2
10.169	-1.12961	0.258951	-4.36226	1.28724e-05	8.14077e-05	SMARCC2
6.91864	-1.20481	0.355994	-3.38435	0.000713462	0.00260954	RPRD2
0.693882	-1.54149	0.653554	-2.35863	0.0183426	0.0403318	HVCN1
1.5949	-1.79872	0.671914	-2.67702	0.0074281	0.0190439	PAXIP1-AS1
4.01764	-2.18587	0.463507	-4.71593	2.40607e-06	1.9103e-05	DDX60L
16.8514	-2.49136	0.434827	-5.72953	1.00709e-08	1.37195e-07	PIM2
3.3579	-2.16639	0.370552	-5.8464	5.02326e-09	7.4013e-08	FHOD1
4.59482	-2.46984	0.360083	-6.85908	6.93042e-12	1.73818e-10	UBR1
4.36651	-1.92781	0.296584	-6.50003	8.0303e-11	1.70815e-09	FBXL20
14.0765	-1.70926	0.272597	-6.27029	3.60379e-10	6.75508e-09	PTBP3
3.98663	-1.31468	0.438677	-2.99692	0.00272719	0.00818355	CLN8
8.03689	-1.79243	0.362166	-4.9492	7.45194e-07	6.65867e-06	SMAD3
12.5299	-1.24039	0.215503	-5.75578	8.62442e-09	1.19051e-07	NFATC2IP
3.27472	-1.68709	0.524298	-3.2178	0.00129178	0.0043285	MEN1
5.02959	-1.25499	0.372327	-3.37066	0.000749877	0.00272355	NUP160
6.51992	-1.41176	0.578643	-2.43977	0.0146965	0.0337122	TRANK1
0.634288	-3.36088	0.922197	-3.64443	0.000267987	0.00111833	LOC101928738
4.40309	-3.0155	0.47794	-6.30936	2.80189e-10	5.39808e-09	SLFN11
1.57483	-1.02755	0.394852	-2.60236	0.00925834	0.0228978	PIGBOS1
13.1248	-2.25731	0.250367	-9.01602	1.95045e-19	1.32855e-17	CCAR1
6.20445	-1.77015	0.42949	-4.12151	3.76389e-05	0.000205416	CDR2
12.2252	-1.20255	0.266215	-4.51723	6.26541e-06	4.38755e-05	CSNK2B
12.8848	-1.78031	0.436894	-4.07493	4.60281e-05	0.000244665	UTRN
3.70564	-1.01575	0.36496	-2.78319	0.00538272	0.0145229	MKNK1
6.38448	-1.59819	0.228819	-6.9845	2.85873e-12	7.61412e-11	USO1
11.0292	-6.15949	0.369033	-16.6909	1.52631e-62	9.51273e-60	KCNA3
11.2699	-1.15746	0.28715	-4.03086	5.55721e-05	0.000288267	ERO1A
2.53252	-2.0808	0.377942	-5.50561	3.67889e-08	4.51352e-07	HSPA14
5.92098	-1.50741	0.33205	-4.53971	5.63325e-06	4.01743e-05	HIVEP2
6.41822	-1.46961	0.378502	-3.8827	0.000103303	0.000494687	DOCK11
8.60718	-1.86516	0.338966	-5.50251	3.74418e-08	4.58911e-07	CPSF7
2.42717	-1.16992	0.396758	-2.9487	0.00319117	0.00935511	CHD1L
2.72094	-1.1679	0.417361	-2.7983	0.00513716	0.0139388	DHX40
10.7417	-1.01956	0.367323	-2.77566	0.00550899	0.0147963	TAF10
6.65414	-1.80305	0.301931	-5.97175	2.34727e-09	3.69895e-08	ZNF770
9.43596	-1.1047	0.236927	-4.66262	3.12209e-06	2.40524e-05	RHBDD2
8.07328	-1.42438	0.274732	-5.1846	2.16479e-07	2.21909e-06	PDCD6IP
42.3076	-1.34439	0.280921	-4.78566	1.70426e-06	1.40407e-05	LRRFIP1
6.06748	-1.35438	0.355851	-3.80603	0.000141213	0.000644768	ATP2A3
8.09599	-1.73853	0.243323	-7.14495	9.00277e-13	2.64046e-11	XRN1
9.17619	-4.24036	0.361934	-11.7158	1.05743e-31	2.16079e-29	GOLGA8A
18.6505	-1.78812	0.369131	-4.84412	1.27176e-06	1.08134e-05	KAT6A
5.96852	-1.50372	0.380763	-3.94923	7.8403e-05	0.00038947	SIPA1L1
4.04453	-3.81818	0.390926	-9.767	1.55999e-22	1.39894e-20	RBM34
4.43989	-1.39873	0.3831	-3.65109	0.000261128	0.00109264	KIF21A
5.76696	-1.23756	0.440868	-2.8071	0.00499891	0.0136319	ITPR3
4.19673	-1.29341	0.464693	-2.78336	0.00537983	0.0145182	EPSTI1
5.57435	-1.57558	0.249301	-6.31997	2.61619e-10	5.06839e-09	ANKIB1
4.54714	-2.47667	0.455611	-5.43594	5.45068e-08	6.3796e-07	BTAF1
3.04704	-4.89841	0.491719	-9.96181	2.23958e-23	2.14742e-21	FAM60A
3.65238	-3.41352	0.807443	-4.22757	2.36228e-05	0.000137469	TRG-AS1
13.3726	-1.07467	0.216987	-4.95272	7.31838e-07	6.55342e-06	AUP1
2.04772	-1.02641	0.454233	-2.25966	0.0238425	0.0497199	ZDHHC21
6.0493	-2.1108	0.35409	-5.9612	2.50387e-09	3.91603e-08	ZMYND11
3.56259	-2.64033	0.685244	-3.85312	0.000116624	0.000547539	LDLR
11.8338	-1.49726	0.642344	-2.33093	0.019757	0.0428148	ATXN7
11.5394	-3.08931	0.24674	-12.5205	5.76854e-36	1.46745e-33	SOS1
6.35512	-2.44699	0.287762	-8.50351	1.83948e-17	9.63409e-16	NEK7
20.5151	-1.81654	0.249556	-7.27909	3.36091e-13	1.04213e-11	ADAR
10.0485	-1.32735	0.395702	-3.35442	0.000795323	0.0028644	TRIP12
0.716528	-3.53827	0.815035	-4.34125	1.41676e-05	8.83229e-05	LOC284581
7.34539	-2.60831	0.614396	-4.24533	2.1827e-05	0.000128579	DUSP5
2.29019	-1.59645	0.410742	-3.88674	0.000101599	0.000487091	TFE3
10.8457	-2.22309	0.470419	-4.72577	2.29251e-06	1.8318e-05	PTGER2
4.04895	-2.13195	0.388873	-5.48237	4.19676e-08	5.08383e-07	NUP205
3.32754	-1.78567	0.318396	-5.60835	2.0427e-08	2.62227e-07	ZNF277
4.99283	-1.16793	0.362577	-3.2212	0.00127654	0.00428991	HSPA4
22.0716	-1.52475	0.231264	-6.59309	4.30757e-11	9.62254e-10	G3BP2
2.76781	-1.45569	0.415845	-3.50056	0.00046428	0.00178564	AARS
1.07267	-1.89568	0.607362	-3.12117	0.00180131	0.00575727	FAM117B
50.1405	-2.03064	0.46221	-4.39333	1.1163e-05	7.20592e-05	CD3E
4.86566	-1.31143	0.326798	-4.01296	5.99616e-05	0.000308215	LINS1
7.24064	-1.04469	0.291217	-3.58733	0.000334082	0.0013503	NOLC1
2.22536	-1.92654	0.53614	-3.59336	0.000326444	0.00132458	ZNF282
5.01757	-1.50544	0.366722	-4.10512	4.04104e-05	0.000218342	PDCD7
2.73042	-1.40226	0.468554	-2.99274	0.00276487	0.00827866	ABHD5
18.2597	-1.17955	0.251112	-4.6973	2.63625e-06	2.06412e-05	CCSER2
8.14633	-2.40582	0.231771	-10.3802	3.05187e-25	3.33698e-23	CIAO1
2.69781	-1.03228	0.454422	-2.27162	0.0231092	0.0485188	INO80
6.40737	-1.30866	0.30581	-4.27933	1.87458e-05	0.000112773	LTA4H
6.10285	-1.23949	0.220079	-5.63206	1.78075e-08	2.31219e-07	ZC3H18
4.24638	-1.47894	0.335977	-4.40192	1.07295e-05	6.96151e-05	MIS18BP1
16.065	-2.52087	0.485609	-5.19115	2.09e-07	2.15161e-06	STAT1
9.81396	-2.45594	0.302439	-8.12046	4.64432e-16	2.13622e-14	UBR4
6.91013	-1.38785	0.3421	-4.05684	4.97408e-05	0.000261612	GTF2B
19.0193	-2.10595	0.286886	-7.34071	2.12459e-13	6.77315e-12	SNRNP70
0.594688	-2.96635	1.17143	-2.53224	0.0113336	0.0271967	C2orf42
0.430779	-2.33963	0.740274	-3.1605	0.00157501	0.00514208	PEX11A
10.2493	-1.34979	0.347208	-3.88755	0.000101262	0.000485846	DAP3
4.47956	-1.56304	0.396431	-3.94277	8.05471e-05	0.000398578	FAM217B
1.69797	-1.94525	0.644452	-3.01846	0.00254067	0.0077017	DROSHA
6.10546	-1.60895	0.299575	-5.37076	7.84067e-08	8.82075e-07	AGFG1
5.71239	-2.59529	0.527361	-4.92127	8.59841e-07	7.57609e-06	PPP6R1
33.9077	-1.20465	0.458619	-2.6267	0.00862181	0.0215589	IKZF3
23.101	-1.43979	0.20544	-7.0083	2.41239e-12	6.53704e-11	CCNL1
7.73645	-2.21369	0.472482	-4.68524	2.79634e-06	2.18536e-05	FGD3
5.74754	-1.0024	0.299028	-3.35218	0.000801765	0.00288178	RIC8A
8.35492	-1.32539	0.268915	-4.92866	8.27948e-07	7.33502e-06	KLHL24
15.6363	-1.24597	0.28429	-4.38275	1.17189e-05	7.51804e-05	PITPNC1
15.58	-1.1898	0.29252	-4.06741	4.75383e-05	0.00025162	KDM5A
6.85749	-1.25947	0.283559	-4.44165	8.92732e-06	5.93805e-05	BLOC1S6
6.50317	-2.22742	0.270651	-8.22987	1.87419e-16	8.84915e-15	NISCH
0.763645	-3.65362	0.771365	-4.73657	2.1737e-06	1.74807e-05	SEPT14
2.81655	-1.26392	0.361203	-3.4992	0.000466654	0.00179421	SLC2A1
7.4465	-1.43325	0.306757	-4.67226	2.97907e-06	2.31077e-05	RDH11
10.702	-1.26206	0.227841	-5.53922	3.03816e-08	3.79086e-07	PAFAH1B1
2.27585	-1.20943	0.431517	-2.80275	0.00506694	0.0137873	NSF
5.51761	-1.88658	0.377755	-4.9942	5.90816e-07	5.41509e-06	TYK2
8.19574	-1.81398	0.211323	-8.58392	9.16935e-18	5.05734e-16	TERF1
2.41394	-5.40809	0.529035	-10.2226	1.57143e-24	1.61883e-22	C17orf62
21.8571	-1.65027	0.207078	-7.96929	1.59587e-15	6.93118e-14	NCOR1
9.19226	-1.04354	0.314474	-3.31836	0.000905491	0.00319288	CEBPZ
17.7876	-1.61413	0.20955	-7.70286	1.33055e-14	5.08752e-13	CHD2
3.38149	-3.26206	0.701087	-4.65286	3.27364e-06	2.50036e-05	CMAHP
6.89856	-1.37817	0.513698	-2.68283	0.0073001	0.018762	HCFC1
9.21471	-1.61865	0.232987	-6.94736	3.72189e-12	9.72608e-11	SUZ12
2.34272	-1.15508	0.391589	-2.94973	0.00318055	0.00933057	KIF5C
1.90717	-5.07026	0.494012	-10.2634	1.02988e-24	1.06979e-22	HTR7
13.1216	-1.75492	0.257255	-6.8217	8.99666e-12	2.20755e-10	DOCK10
1.60275	-2.08563	0.494883	-4.21439	2.50454e-05	0.000144936	NUBPL
2.75876	-1.49851	0.384233	-3.9	9.61921e-05	0.000465283	TMEM204
1.0991	-4.06083	0.588642	-6.89865	5.25001e-12	1.33554e-10	RPS6KA6
6.71985	-5.0945	0.333164	-15.2913	8.74362e-53	3.75825e-50	FER
8.05501	-1.6571	0.265382	-6.24422	4.25914e-10	7.86521e-09	LMO4
2.47301	-1.12542	0.437013	-2.57526	0.0100166	0.0245071	PTER
3.78839	-1.14095	0.347544	-3.28288	0.00102752	0.00356075	TMEM214
6.59248	-1.7323	0.46085	-3.75893	0.000170639	0.000756674	MTHFD2
4.88553	-2.31377	0.355881	-6.50152	7.95119e-11	1.69421e-09	UBA3
6.472	-3.20737	1.11095	-2.88705	0.00388878	0.0110497	HLA-DQB1
4.57497	-1.66579	0.266757	-6.24461	4.24859e-10	7.85737e-09	NSL1
2.44531	-1.22066	0.408288	-2.98972	0.00279237	0.00835099	UBR7
14.9039	-1.40238	0.202542	-6.92389	4.394e-12	1.13164e-10	PRPF40A
9.24264	-1.55536	0.364854	-4.26298	2.01717e-05	0.000120249	AP1G2
13.9853	-1.19867	0.216506	-5.53644	3.08687e-08	3.84778e-07	SRSF10
0.503398	-1.8527	0.810786	-2.28507	0.0223086	0.0472037	FAM41C
1.2342	-2.57986	0.617942	-4.17492	2.98093e-05	0.000167451	NOD1
3.87479	-1.27371	0.402436	-3.16499	0.00155088	0.00506965	MFSD6
6.87864	-1.73357	0.311155	-5.57139	2.52713e-08	3.1948e-07	ASXL1
5.79146	-1.21537	0.295871	-4.10776	3.99507e-05	0.000216233	HIGD1A
8.61673	-1.8945	0.331915	-5.70781	1.14442e-08	1.54219e-07	TRADD
24.0513	-1.01884	0.40943	-2.48844	0.0128304	0.0301928	SAMSN1
10.3729	-1.74217	0.323896	-5.3788	7.49845e-08	8.46632e-07	TNRC6A
1.976	-1.73168	0.417769	-4.14507	3.39717e-05	0.000187536	TTL
0.449308	-2.80884	1.04639	-2.6843	0.00726811	0.0186914	LOC648987
5.31693	-1.44119	0.517101	-2.78706	0.00531888	0.0143755	FKBP4
2.90575	-1.37625	0.322998	-4.26086	2.03641e-05	0.000121222	GTF2H1
10.4384	-2.14474	0.241431	-8.88342	6.48367e-19	4.18751e-17	ZKSCAN1
2.96821	-1.13013	0.320248	-3.52892	0.000417264	0.00163149	CERS5
3.42179	-1.93904	0.358886	-5.40295	6.55529e-08	7.50337e-07	HECTD4
5.53917	-1.87012	0.367128	-5.09393	3.50723e-07	3.3995e-06	DSTYK
1.69839	-1.63175	0.504335	-3.23544	0.00121455	0.0041028	ZNF551
16.5088	-2.01702	0.345165	-5.84365	5.10684e-09	7.50669e-08	RNF125
0.75527	-1.80889	0.711067	-2.54391	0.0109619	0.0264369	C6orf226
5.80398	-3.31575	0.725425	-4.57077	4.85932e-06	3.54634e-05	PGAP1
5.67488	-1.61016	0.35366	-4.55286	5.29227e-06	3.81539e-05	IMPAD1
0.569831	-3.22124	0.885777	-3.63663	0.000276232	0.00114698	HTRA4
3.23119	-1.52641	0.420921	-3.62634	0.000287462	0.00118571	SEC24B
13.7559	-1.38117	0.312371	-4.42156	9.79907e-06	6.43548e-05	SERPINB9
4.26933	-1.0073	0.376178	-2.67771	0.00741264	0.0190081	KIAA0100
9.06283	-1.9538	0.482687	-4.04776	5.1711e-05	0.000270653	VPS37B
14.4798	-2.34576	0.927454	-2.52925	0.0114308	0.0274009	C9orf78
3.40528	-1.38131	0.439289	-3.14441	0.00166419	0.0053825	SH2B3
3.69807	-1.41982	0.475636	-2.98509	0.00283494	0.00846205	ULK3
4.75893	-1.66549	0.295968	-5.62724	1.83112e-08	2.37265e-07	RBM14
8.82363	-1.56255	0.281637	-5.5481	2.88787e-08	3.62146e-07	LBR
2.2944	-1.88051	0.709089	-2.65201	0.00800149	0.0203009	FBXO31
5.10782	-1.03531	0.340566	-3.03998	0.00236595	0.00725323	FOXK1
6.82495	-1.195	0.31847	-3.7523	0.000175222	0.000774794	RAB3GAP2
62.3406	-1.23178	0.265634	-4.63712	3.53289e-06	2.67542e-05	YWHAZ
6.38669	-1.52593	0.344517	-4.4292	9.45845e-06	6.24468e-05	NDUFV1
28.2651	-2.09088	0.261798	-7.98659	1.38719e-15	6.04593e-14	GIMAP7
9.91376	-2.10153	0.354037	-5.93591	2.92228e-09	4.47496e-08	EP300
5.97768	-1.9948	0.343257	-5.81139	6.19561e-09	8.88703e-08	FAM192A
4.43736	-1.63506	0.288448	-5.66848	1.4407e-08	1.90036e-07	NFKBIB
2.81288	-5.62387	0.500347	-11.2399	2.59561e-29	3.76212e-27	C10orf54
4.22265	-1.81074	0.373372	-4.8497	1.23651e-06	1.05424e-05	SGSM2
11.3917	-1.21867	0.242271	-5.03019	4.89988e-07	4.5648e-06	DNAJB14
4.52942	-1.54622	0.286525	-5.39646	6.79668e-08	7.74412e-07	SEL1L
5.61796	-1.72941	0.76557	-2.25898	0.0238845	0.0497859	GVINP1
13.0965	-1.55583	0.300097	-5.18444	2.16664e-07	2.21916e-06	NFKB1
0.886214	-3.8925	0.684966	-5.68277	1.32531e-08	1.76119e-07	LOC729739
2.09203	-1.20326	0.416109	-2.89169	0.00383171	0.0109121	USP32
5.27401	-1.57774	0.53978	-2.92293	0.00346759	0.010024	IFI44
8.90697	-2.04505	0.432177	-4.73198	2.2234e-06	1.78229e-05	RAP2B
11.0921	-1.24049	0.27074	-4.58186	4.60863e-06	3.3812e-05	KMT2C
1.04956	-4.14628	0.637351	-6.50548	7.74433e-11	1.6615e-09	LOC100507577
0.871153	-1.98306	0.593161	-3.34321	0.000828157	0.00295618	IPO4
29.8725	-1.4532	0.60699	-2.39411	0.0166606	0.0372911	CNN2
6.28073	-5.80914	0.461119	-12.5979	2.16797e-36	5.62996e-34	LEPR
14.665	-1.25176	0.290946	-4.30238	1.68976e-05	0.000102696	SSR1
24.468	-1.32088	0.330703	-3.99415	6.49277e-05	0.000330723	TMEM123
0.800965	-2.4992	0.542957	-4.60294	4.16572e-06	3.09634e-05	ZNF74
8.33889	-1.61191	0.327037	-4.92882	8.27272e-07	7.33424e-06	N4BP1
0.686561	-2.86528	0.760209	-3.76907	0.000163858	0.000730764	CHRNA5
1.9942	-5.10878	0.550481	-9.28057	1.68575e-20	1.28913e-18	LOC729987
0.615148	-1.61908	0.702643	-2.30427	0.0212075	0.0453355	ZNF616
3.30752	-1.04509	0.406891	-2.56849	0.0102144	0.0249016	GPR132
2.83537	-1.97589	0.467111	-4.23003	2.33663e-05	0.000136167	PHF21A
6.2256	-2.0646	0.622272	-3.31785	0.000907145	0.00319557	LINC00861
7.01396	-1.53018	0.376149	-4.06801	4.7417e-05	0.000251191	SEC14L1
4.35301	-1.17975	0.359484	-3.28178	0.00103153	0.00357266	EHMT2
2.52172	-5.29693	0.51965	-10.1933	2.12517e-24	2.17133e-22	CCBE1
12.8415	-1.57574	0.52409	-3.00663	0.00264163	0.00796322	CD5
2.79356	-1.73179	0.431151	-4.01667	5.90254e-05	0.000304155	APC
2.5656	-1.10741	0.431027	-2.56924	0.0101923	0.0248624	HIST1H1C
2.42872	-2.20139	0.756727	-2.9091	0.00362474	0.0104059	EMSY
6.23555	-2.20076	0.242682	-9.06853	1.20638e-19	8.44802e-18	GIGYF1
1.18813	-4.30663	0.700064	-6.15176	7.66292e-10	1.33219e-08	C21orf62
6.37609	-2.01989	0.492125	-4.10442	4.05322e-05	0.000218811	BRD8
6.109	-1.96412	0.371395	-5.28849	1.23331e-07	1.33257e-06	MAP3K8
1.83982	-4.6231	0.501518	-9.21821	3.02096e-20	2.24144e-18	RPL21P28
1.02625	-2.42815	0.594114	-4.087	4.3698e-05	0.000233775	CEP85
0.803035	-3.1728	0.571412	-5.55255	2.81524e-08	3.53511e-07	ZNF337-AS1
5.93209	-1.0689	0.344213	-3.10536	0.00190049	0.0060126	S100PBP
0.499317	-2.98591	0.989449	-3.01775	0.00254662	0.007716	SLC6A4
2.12706	-2.5198	0.517075	-4.87317	1.09819e-06	9.45371e-06	HIP1R
21.7681	-4.17848	0.955382	-4.37363	1.22199e-05	7.7874e-05	HLA-F
12.1337	-1.73631	0.53905	-3.22106	0.00127717	0.00428991	NLRC5
9.3903	-1.14193	0.313568	-3.64173	0.000270808	0.00112746	STARD7
5.73711	-1.58674	0.252856	-6.27527	3.49035e-10	6.56218e-09	AK3
3.59647	-1.58179	0.29174	-5.42194	5.8956e-08	6.83615e-07	RNF41
2.96627	-1.81479	0.350714	-5.17455	2.28466e-07	2.32286e-06	SIN3B
4.53027	-1.19275	0.317786	-3.75332	0.000174509	0.000771914	VCPIP1
21.8477	-2.48828	0.760095	-3.27364	0.00106171	0.00365789	SELL
16.2571	-1.14232	0.270982	-4.21547	2.49253e-05	0.000144442	ILF3
4.24519	-2.46857	0.349433	-7.0645	1.61191e-12	4.54581e-11	RAB2B
7.39904	-1.71022	0.321848	-5.31374	1.07396e-07	1.18154e-06	MEF2D
6.51826	-1.93779	0.290481	-6.67099	2.54089e-11	5.86523e-10	RYBP
11.5694	-1.26417	0.238775	-5.29442	1.19392e-07	1.29749e-06	TRA2A
7.02906	-1.72544	0.529507	-3.25857	0.00111975	0.00383137	KLF3
7.76902	-1.31973	0.304133	-4.33933	1.42919e-05	8.8852e-05	GIT2
3.63246	-1.01787	0.29239	-3.48121	0.00049916	0.00190671	OSBP
1.68095	-1.57155	0.553959	-2.83695	0.00455471	0.0126025	PLXNC1
0.428974	-2.72675	1.15062	-2.36982	0.0177968	0.0393887	NIPBL-AS1
2.67719	-1.77435	0.503318	-3.52531	0.000422982	0.00164816	MTRF1L
3.37299	-2.08085	0.412748	-5.04146	4.61996e-07	4.33317e-06	DDX55
0.662777	-1.66651	0.676422	-2.46371	0.0137507	0.0319245	INPP5A
1.35744	-2.69399	0.45316	-5.9449	2.76634e-09	4.27128e-08	SLC31A1
2.35736	-1.36805	0.349714	-3.9119	9.15719e-05	0.000445703	ASCC1
4.23889	-1.38504	0.358199	-3.86668	0.000110327	0.000523495	TBL1X
4.59419	-1.50756	0.355499	-4.24068	2.22843e-05	0.000130779	DTX3L
8.02763	-1.76706	0.266544	-6.62953	3.3675e-11	7.64588e-10	GPI
18.5941	-1.28402	0.301639	-4.25682	2.07356e-05	0.000123139	PTPN22
0.610393	-2.99782	0.684157	-4.38177	1.1772e-05	7.54575e-05	NFAM1
6.68414	-1.7678	0.770637	-2.29395	0.0217933	0.0462624	CCR2
11.2146	-2.19392	0.212048	-10.3463	4.34941e-25	4.68915e-23	CCNL2
2.22971	-3.32448	0.640994	-5.18645	2.14343e-07	2.20081e-06	NNT-AS1
1.88349	-1.42756	0.571475	-2.49803	0.0124886	0.0295333	PHF23
1.73171	-4.89907	0.59522	-8.2307	1.86125e-16	8.8215e-15	ILF3-AS1
6.85281	-1.28116	0.23613	-5.42568	5.77354e-08	6.72591e-07	ZNF33A
10.4702	-1.16678	0.285615	-4.08516	4.4046e-05	0.000235434	RSBN1
1.77518	-2.76238	0.936924	-2.94835	0.00319474	0.00936338	C9orf72
1.54573	-2.04185	0.83332	-2.45026	0.0142753	0.0329095	CDKN2A
4.74943	-2.8966	0.433043	-6.68894	2.2479e-11	5.22762e-10	ACER3
0.805163	-2.23413	0.606903	-3.6812	0.000232139	0.000986569	FAM122C
2.58197	-1.44289	0.36641	-3.93792	8.21905e-05	0.000405102	PHTF1
5.73924	-2.05713	0.312519	-6.58242	4.62853e-11	1.03026e-09	UBAP2L
7.33162	-1.23192	0.459208	-2.6827	0.00730311	0.0187659	EDEM1
4.49527	-1.23598	0.493367	-2.5052	0.0122381	0.0290513	SLCO3A1
18.2789	-1.36681	0.339335	-4.0279	5.62764e-05	0.000291193	SPTAN1
5.20351	-1.31624	0.556717	-2.36428	0.018065	0.0398196	CPSF1
4.20676	-1.29593	0.412729	-3.13989	0.00169009	0.00545776	FBRSL1
16.5452	-1.95145	0.44853	-4.35076	1.35667e-05	8.49794e-05	UBA1
11.9807	-2.11079	0.501161	-4.21179	2.53351e-05	0.000146139	KRTCAP2
0.707709	-3.57093	0.699033	-5.10838	3.24928e-07	3.17506e-06	LOC101928464
1.20823	-4.01854	0.524517	-7.66142	1.83886e-14	6.94589e-13	ZNF667
0.839501	-2.74597	0.577958	-4.75115	2.02267e-06	1.63612e-05	CENPBD1
8.58884	-7.14518	0.423009	-16.8913	5.21206e-64	3.41938e-61	ZNF471
2.39134	-1.3579	0.453478	-2.9944	0.00274985	0.00824358	TYSND1
1.69196	-2.08775	0.57707	-3.61784	0.00029707	0.00122086	MTX3
2.04798	-1.26152	0.329868	-3.8243	0.000131143	0.000605219	NME6
8.02514	-2.12204	0.866947	-2.44772	0.0143763	0.0331057	ATP5H
1.48598	-2.00058	0.765673	-2.61284	0.00897925	0.0223139	STAMBPL1
17.6971	-1.85123	0.260223	-7.11401	1.12719e-12	3.23e-11	RNF149
2.57888	-1.5982	0.414179	-3.85871	0.000113988	0.000536781	NSUN4
13.9967	-1.72037	0.233582	-7.36514	1.7696e-13	5.69977e-12	COPA
16.1286	-1.42002	0.254158	-5.58717	2.30801e-08	2.93565e-07	MAT2B
2.00135	-2.35355	0.444395	-5.29609	1.1831e-07	1.28686e-06	GFOD2
0.602473	-3.28715	0.888915	-3.69793	0.000217364	0.0009314	LOC401320
0.627399	-3.36544	0.799405	-4.20993	2.5545e-05	0.000147075	MGC27345
3.04825	-3.89367	0.379207	-10.2679	9.82842e-25	1.02951e-22	SAP25
6.83944	-1.89364	0.324117	-5.84244	5.14405e-09	7.55249e-08	GNB5
11.9254	-2.01569	0.266347	-7.56792	3.79241e-14	1.3584e-12	USP9X
1.28045	-1.42574	0.50302	-2.83435	0.00459184	0.0126912	GOLGA5
0.551749	-2.38746	0.623478	-3.82926	0.000128531	0.000594925	MID2
1.87569	-1.15675	0.421992	-2.74117	0.00612202	0.0161505	NAT10
14.9328	-1.54276	0.307941	-5.00992	5.44523e-07	5.03522e-06	TACC1
3.63097	-1.39989	0.360899	-3.87889	0.000104935	0.000501541	METTL16
14.9245	-1.03108	0.227331	-4.5356	5.74401e-06	4.0774e-05	YME1L1
18.3723	-1.10943	0.296596	-3.74053	0.000183631	0.000805407	IQGAP2
1.48636	-1.99873	0.795741	-2.51178	0.0120123	0.0286024	C7orf26
4.26502	-1.26015	0.320602	-3.93058	8.47413e-05	0.000416687	MLLT10
10.0075	-1.27046	0.255445	-4.97352	6.57496e-07	5.97789e-06	KPNA4
9.73361	-1.57552	0.265027	-5.94475	2.76871e-09	4.27128e-08	PRKAR2A
3.09388	-1.44904	0.370636	-3.9096	9.24483e-05	0.000448916	EXOSC9
1.84706	-2.05346	0.463413	-4.43116	9.3728e-06	6.19141e-05	ATL2
3.25577	-1.44498	0.364899	-3.95994	7.4969e-05	0.000375599	ZNF664
3.10515	-1.09979	0.318018	-3.45828	0.000543635	0.00205159	NELFA
13.4752	-1.84886	0.386681	-4.78135	1.74118e-06	1.42897e-05	MKNK2
3.9024	-2.12261	0.45503	-4.66476	3.08972e-06	2.38325e-05	DIS3L
11.1498	-1.27206	0.326476	-3.89633	9.76599e-05	0.000471285	GDI1
8.86921	-2.54765	0.912321	-2.79249	0.00523035	0.014167	NORAD
0.819244	-3.36838	0.709253	-4.7492	2.04222e-06	1.65086e-05	PVR
5.14642	-1.36022	0.359438	-3.78431	0.000154139	0.000696466	SART3
1.45376	-1.81694	0.414461	-4.38385	1.16598e-05	7.48784e-05	ZBTB41
4.4315	-1.51031	0.334233	-4.51875	6.22068e-06	4.3685e-05	ROCK2
7.42356	-2.70427	0.28135	-9.61176	7.13172e-22	5.88721e-20	VHL
6.39647	-1.13793	0.489863	-2.32295	0.0201817	0.0435159	MAP3K3
12.0393	-2.09123	0.332475	-6.28989	3.17689e-10	6.04579e-09	NOP56
6.29355	-2.12755	0.303423	-7.01183	2.35219e-12	6.41576e-11	UBE4A
12.5418	-1.02244	0.172922	-5.91273	3.36483e-09	5.09013e-08	RBM17
2.52802	-1.61927	0.414593	-3.90569	9.39578e-05	0.000455536	ATG14
8.93839	-1.93906	0.307703	-6.30173	2.94347e-10	5.62735e-09	HCG18
0.931437	-3.91837	0.840499	-4.66195	3.13225e-06	2.41009e-05	C5orf28
3.73412	-1.71059	0.299961	-5.7027	1.17922e-08	1.57884e-07	POGLUT1
3.6064	-3.1371	0.435723	-7.19975	6.0321e-13	1.80745e-11	GNL3L
2.44091	-2.3431	0.37419	-6.2618	3.80549e-10	7.10112e-09	CENPT
18.8547	-1.15663	0.444384	-2.60278	0.00924704	0.022879	CAPN2
5.88144	-1.02553	0.237339	-4.32095	1.55361e-05	9.5539e-05	DNAJC3
4.24663	-2.18558	0.468198	-4.66807	3.04046e-06	2.35107e-05	IL18RAP
11.046	-1.03433	0.276317	-3.74328	0.000181636	0.000798621	PCF11
5.12957	-3.46755	0.637627	-5.43821	5.38191e-08	6.31096e-07	PAPD5
7.43848	-1.83327	0.317635	-5.7716	7.85206e-09	1.09115e-07	CASP2
1.71427	-2.48637	0.392377	-6.33669	2.34755e-10	4.57221e-09	NUDT9
1.00323	-4.11956	0.594652	-6.92769	4.27777e-12	1.10655e-10	LINC00574
8.42817	-1.91485	0.318715	-6.00803	1.87797e-09	3.0166e-08	JADE1
7.40996	-1.39658	0.316497	-4.41262	1.02125e-05	6.66487e-05	RASSF1
2.40334	-1.98392	0.420433	-4.71874	2.37308e-06	1.89254e-05	CEP192
5.00902	-1.23235	0.301686	-4.08487	4.41008e-05	0.000235626	GOLT1B
2.60746	-1.74579	0.415794	-4.19868	2.68477e-05	0.000153548	VKORC1L1
22.7222	-1.56689	0.205275	-7.6331	2.29181e-14	8.45191e-13	ANKRD11
6.97965	-1.05902	0.32582	-3.25031	0.00115278	0.00392284	SS18
7.1023	-1.77683	0.191548	-9.27618	1.75663e-20	1.33514e-18	PTCD3
6.10164	-2.05023	0.278309	-7.36673	1.7486e-13	5.66138e-12	ETNK1
11.3183	-1.12752	0.194515	-5.79656	6.76906e-09	9.61006e-08	PSMA5
3.33728	-1.11795	0.311817	-3.58529	0.000336702	0.00135866	MED14
4.80715	-3.10818	0.863415	-3.59987	0.000318375	0.00129691	PCNX1
3.60113	-2.25531	0.454184	-4.96564	6.84744e-07	6.203e-06	CASP8AP2
6.78513	-1.59453	0.241376	-6.60601	3.94819e-11	8.85147e-10	NPEPPS
6.51286	-2.63718	0.621481	-4.24338	2.20181e-05	0.00012946	PHACTR2
2.17034	-1.63691	0.456319	-3.5872	0.000334242	0.00135038	SESN2
10.9217	-1.39548	0.237908	-5.86565	4.47368e-09	6.64654e-08	MAP3K2
7.35024	-1.33621	0.30526	-4.37727	1.20172e-05	7.68179e-05	LGALS8
2.68584	-1.30231	0.416762	-3.12481	0.00177917	0.00569673	CLIP4
11.194	-1.87947	0.292762	-6.41978	1.3647e-10	2.77052e-09	MSI2
5.87355	-1.24666	0.285715	-4.36331	1.28112e-05	8.11028e-05	PPP6R3
1.83631	-2.55773	0.417058	-6.1328	8.63461e-10	1.48866e-08	RANBP10
14.2074	-2.12852	0.434269	-4.90138	9.51667e-07	8.30128e-06	BTN3A1
3.42689	-1.20045	0.366721	-3.27347	0.00106237	0.00365914	SUN1
2.99152	-1.49779	0.313611	-4.77594	1.78873e-06	1.46302e-05	KDM5B
6.10739	-1.54767	0.36502	-4.23996	2.23563e-05	0.000131078	DENND4C
6.22357	-1.76903	0.283396	-6.24225	4.31329e-10	7.95342e-09	ZC3H12A
20.0078	-1.11506	0.252965	-4.40795	1.04355e-05	6.78552e-05	CANX
2.30823	-1.06383	0.36746	-2.89508	0.00379062	0.010805	SLC26A2
8.54383	-2.1463	0.433128	-4.95533	7.2206e-07	6.48449e-06	TNIK
11.7723	-2.78043	0.379266	-7.33108	2.28312e-13	7.22312e-12	NXF1
7.08692	-1.22271	0.233226	-5.24259	1.5834e-07	1.67264e-06	MIA3
2.55741	-1.17715	0.378157	-3.11286	0.00185281	0.00588414	ARL14EP
5.45223	-1.62303	0.280856	-5.77889	7.51936e-09	1.05077e-07	KPNA1
5.70624	-1.13329	0.288501	-3.92822	8.55784e-05	0.000420305	EI24
4.34388	-1.04944	0.338038	-3.1045	0.00190602	0.0060255	ADIPOR2
5.25388	-1.36908	0.30763	-4.45043	8.56979e-06	5.73082e-05	GAPVD1
2.80888	-1.05247	0.354913	-2.96544	0.00302254	0.00893432	FOPNL
6.86759	-2.23305	0.262002	-8.52301	1.55462e-17	8.24609e-16	NAGK
9.82132	-2.48127	0.387577	-6.402	1.53359e-10	3.08825e-09	CDK6
5.63855	-2.74154	0.294316	-9.31498	1.21973e-20	9.5622e-19	CCDC84
8.20938	-3.2434	0.744868	-4.35433	1.33475e-05	8.39017e-05	FAM63B
1.52205	-1.60863	0.60856	-2.64335	0.0082091	0.0207306	IDUA
4.50774	-1.68066	0.281446	-5.97153	2.35046e-09	3.6993e-08	FAR1
10.3453	-1.77504	0.227193	-7.81289	5.58896e-15	2.2329e-13	UBE3A
2.36882	-5.3864	0.468221	-11.504	1.26011e-30	2.21229e-28	C14orf166
5.78605	-2.17337	0.543054	-4.00213	6.27753e-05	0.000320957	RNF157
10.4101	-1.37562	0.328932	-4.18209	2.88841e-05	0.000162988	PRDM2
0.982563	-4.04324	0.709349	-5.69994	1.19853e-08	1.60125e-07	MIR4697HG
2.62208	-1.55749	0.428911	-3.63127	0.000282029	0.00116833	TRIM24
3.29506	-1.08132	0.400061	-2.70288	0.00687426	0.0178479	MAP3K7
2.51916	-3.63212	0.429986	-8.44705	2.98763e-17	1.53887e-15	RBM41
8.81394	-1.11654	0.38302	-2.91509	0.00355585	0.0102341	VOPP1
4.38008	-1.10945	0.314149	-3.53162	0.00041302	0.00161743	ILKAP
1.99429	-5.0894	0.652566	-7.79905	6.23729e-15	2.46818e-13	ZMYM6NB
20.8631	-1.66053	0.22397	-7.41409	1.22459e-13	4.02758e-12	CLDND1
0.569121	-3.17573	1.00102	-3.17251	0.00151126	0.00495603	PTGER4P2-CDK2AP2P2
5.96762	-1.22289	0.222572	-5.49434	3.92172e-08	4.78788e-07	DICER1
5.83074	-1.86198	0.454934	-4.09286	4.26093e-05	0.000228834	PGM2L1
0.403528	-2.69794	1.02831	-2.62367	0.0086989	0.0217255	LOC100128233
3.9763	-1.95001	0.269103	-7.24632	4.28234e-13	1.30194e-11	LZIC
2.59994	-5.47499	0.600825	-9.11246	8.0536e-20	5.73646e-18	SCARNA17
10.7225	-1.21405	0.248519	-4.88516	1.03346e-06	8.9521e-06	SETD2
3.25502	-2.10574	0.431979	-4.87463	1.09013e-06	9.3973e-06	BRPF1
3.09555	-5.25446	0.440862	-11.9186	9.46856e-33	2.07062e-30	LINC01004
9.11337	-1.61358	0.247344	-6.52364	6.86227e-11	1.49008e-09	PSMF1
2.41587	-1.76386	0.485019	-3.63668	0.000276179	0.00114698	AGO4
3.03731	-1.01621	0.406493	-2.49995	0.0124211	0.0294017	ALG12
1.09874	-1.84765	0.563745	-3.27745	0.00104748	0.00361385	CKAP4
0.872432	-1.79638	0.599211	-2.99792	0.00271833	0.00816088	FANCD2
2.237	-5.28586	0.491894	-10.7459	6.19246e-27	8.12516e-25	LOC285074
5.60434	-1.06871	0.330432	-3.23427	0.00121954	0.00411743	OSTM1
3.70608	-1.85506	0.464086	-3.99724	6.40855e-05	0.000326938	TNF
9.21947	-1.01532	0.344583	-2.94651	0.00321386	0.00941057	MAPRE2
0.986075	-1.24416	0.512618	-2.42707	0.0152212	0.0346734	SNAPC1
7.92415	-1.87922	0.314291	-5.97921	2.24217e-09	3.54678e-08	KLHL28
1.57068	-2.4307	0.475618	-5.11062	3.21111e-07	3.14427e-06	ZNF738
3.59672	-1.77443	0.346992	-5.11373	3.15851e-07	3.1074e-06	KIF3A
2.47214	-1.63986	0.476012	-3.44499	0.000571072	0.00214152	TGIF2
17.098	-1.43364	0.190304	-7.53342	4.94296e-14	1.74051e-12	NIPBL
1.47612	-2.60786	0.483577	-5.39286	6.93459e-08	7.89403e-07	KLHL15
5.7319	-1.16208	0.274314	-4.2363	2.27234e-05	0.000133043	ADNP
4.32745	-2.38126	0.506143	-4.70471	2.54225e-06	1.99805e-05	CORO2A
4.37943	-1.33121	0.334801	-3.97612	7.00473e-05	0.000353499	PPFIA1
0.629532	-2.78481	0.7398	-3.76428	0.000167029	0.000742516	HIST1H2BD
0.745058	-3.61522	0.802978	-4.50227	6.72321e-06	4.65583e-05	KCNA7
7.70411	-2.0709	0.514108	-4.02814	5.62197e-05	0.000291038	MOB3A
0.770534	-3.64006	0.89634	-4.06103	4.88575e-05	0.000257727	LINC00547
3.84697	-1.44511	0.289544	-4.99097	6.00767e-07	5.4927e-06	ZNF44
0.846436	-3.85155	0.634159	-6.07348	1.25168e-09	2.072e-08	CRHR1-IT1
6.75729	-1.54158	0.306777	-5.02509	5.032e-07	4.6774e-06	SEC16A
1.02975	-2.41145	0.714124	-3.3768	0.000733354	0.00266993	PCNX3
4.0682	-4.94589	0.461158	-10.7249	7.77552e-27	9.99194e-25	SRGAP2B
1.74974	-1.95584	0.532226	-3.67483	0.000238009	0.00100774	YES1
21.0875	-1.43396	0.360555	-3.97708	6.97668e-05	0.00035251	LIMD2
2.9587	-1.22278	0.362939	-3.36911	0.000754106	0.00273652	PARP6
11.8675	-1.18079	0.218658	-5.40015	6.65838e-08	7.61437e-07	SRP72
2.74093	-1.14035	0.497417	-2.29254	0.0218746	0.0463957	STK40
3.96211	-1.61686	0.293117	-5.5161	3.4661e-08	4.29473e-07	ORC4
3.32202	-1.81889	0.361317	-5.03406	4.80209e-07	4.48039e-06	EMC1
0.982809	-3.99216	0.886795	-4.50179	6.73839e-06	4.66374e-05	LOC285696
2.43686	-1.58274	0.38117	-4.15231	3.29137e-05	0.000182667	STX2
2.43987	-5.44641	0.466992	-11.6628	1.97548e-31	3.73096e-29	C9orf142
3.07314	-3.14251	0.702534	-4.4731	7.70921e-06	5.24824e-05	ZNF699
2.6188	-1.11707	0.393944	-2.8356	0.00457395	0.0126474	MSH6
4.85324	-2.47467	0.259628	-9.53162	1.54845e-21	1.26153e-19	ABL2
3.84488	-1.25542	0.30046	-4.17832	2.93664e-05	0.000165261	CDKN2AIP
3.05532	-1.27336	0.450419	-2.82706	0.00469777	0.0129324	UCKL1
0.407981	-2.70587	1.04211	-2.59653	0.00941699	0.0232073	CKAP2L
0.839047	-3.2666	0.600024	-5.44412	5.20616e-08	6.13723e-07	FGD4
10.1372	-2.97398	0.426051	-6.98034	2.94469e-12	7.82636e-11	GPCPD1
0.658354	-3.40323	0.866699	-3.92666	8.61342e-05	0.000422868	PTPN3
2.62725	-1.29892	0.458524	-2.83283	0.0046138	0.0127406	PM20D2
2.61874	-4.28082	0.467905	-9.14891	5.75086e-20	4.19207e-18	PTPN14
6.52421	-1.22675	0.344791	-3.55797	0.000373734	0.0014841	CALCOCO1
0.707006	-3.3595	0.773534	-4.34305	1.40518e-05	8.77097e-05	TLR10
3.32872	-1.21478	0.38931	-3.12035	0.00180635	0.00577042	MTA2
3.91315	-1.62508	0.310903	-5.22698	1.72304e-07	1.80998e-06	GATAD1
6.56285	-1.53582	0.26569	-5.7805	7.44783e-09	1.04267e-07	KLHDC3
1.01387	-1.6595	0.715616	-2.31898	0.0203963	0.0438571	BDH1
1.26374	-2.16254	0.562965	-3.84134	0.000122366	0.000570628	GPRASP1
2.27004	-1.36896	0.420044	-3.25909	0.0011177	0.00382855	NOL12
7.05354	-1.81871	0.270412	-6.7257	1.74748e-11	4.10988e-10	TTC17
8.41264	-1.18733	0.296473	-4.00486	6.20545e-05	0.000317663	CRTC3
18.3318	-1.61457	0.229539	-7.03398	2.00726e-12	5.556e-11	CPNE1
0.981585	-3.52571	0.826286	-4.26694	1.98175e-05	0.000118354	PNPLA3
0.656319	-2.84925	0.620227	-4.59389	4.35061e-06	3.21651e-05	CMC4
1.35747	-1.29533	0.502724	-2.57662	0.00997702	0.0244281	ATRN
0.491766	-2.98149	0.958591	-3.11028	0.00186909	0.00592528	LOC100129550
1.11721	-2.34784	0.685622	-3.4244	0.000616157	0.00229677	ZNF514
2.52697	-5.43682	0.618451	-8.79103	1.482e-18	9.1451e-17	LOC100505771
4.82412	-3.03029	0.291041	-10.4119	2.18787e-25	2.41343e-23	TNFSF14
3.54121	-1.29985	0.36712	-3.54065	0.000399137	0.00157196	SPTLC2
6.43844	-1.28838	0.333428	-3.86405	0.00011152	0.000527497	FBXO11
2.03034	-1.28625	0.434891	-2.95763	0.00310013	0.00912901	BLOC1S3
8.02191	-1.28949	0.377346	-3.41725	0.000632583	0.00234887	QARS
3.84181	-2.07622	0.366967	-5.65779	1.53334e-08	2.01402e-07	BICD2
0.387052	-2.53	0.85558	-2.95706	0.00310585	0.00914154	C19orf54
1.31374	-1.66433	0.58091	-2.86504	0.00416951	0.0117056	MIER3
3.44524	-2.05132	0.396769	-5.17006	2.34022e-07	2.37548e-06	FTO
11.2456	-2.50466	0.280786	-8.92016	4.65635e-19	3.07098e-17	USP36
4.66522	-1.89477	0.328946	-5.76013	8.40504e-09	1.16281e-07	TXLNG
42.4611	-8.71936	1.84936	-4.7148	2.41952e-06	1.91731e-05	LALBA
3.20321	-1.93741	0.381627	-5.0767	3.84049e-07	3.69577e-06	SNX27
12.7891	-2.93378	0.317931	-9.22773	2.76426e-20	2.07569e-18	STK38
31.5989	-8.88523	1.92957	-4.60478	4.12902e-06	3.07641e-05	CSN2
3.90997	-3.15698	0.518547	-6.08813	1.14239e-09	1.90627e-08	RUBCN
3.59246	-1.24071	0.339501	-3.6545	0.000257685	0.00107932	SCYL2
4.23919	-2.78357	0.325923	-8.54057	1.3356e-17	7.11464e-16	PCGF3
12.0251	-1.44788	0.311358	-4.65021	3.31591e-06	2.528e-05	SETX
19.6601	-1.90289	0.320392	-5.93924	2.86338e-09	4.39581e-08	OGT
0.889476	-1.77447	0.569115	-3.11794	0.00182122	0.00580435	MCU
3.87531	-2.19956	0.328493	-6.69593	2.14307e-11	4.99315e-10	CSRP1
4.77588	-4.23689	0.601537	-7.04344	1.87546e-12	5.21822e-11	ZNF446
8.94275	-1.39691	0.508311	-2.74815	0.00599325	0.0158679	STMN3
5.88213	-1.28586	0.309403	-4.15595	3.23941e-05	0.000180265	LY9
1.08256	-1.68398	0.511794	-3.29035	0.00100063	0.00347919	ERLIN1
7.66783	-1.8348	0.288866	-6.35175	2.12882e-10	4.19868e-09	TRPC4AP
3.19699	-1.88023	0.424278	-4.4316	9.35379e-06	6.18213e-05	CNST
7.93186	-1.59984	0.289753	-5.52141	3.36299e-08	4.17111e-07	WDR6
2.18856	-1.92626	0.487494	-3.95135	7.77112e-05	0.00038654	ABCB10
2.5277	-1.00907	0.440113	-2.29274	0.0218628	0.0463784	TMEM209
2.81024	-5.63438	0.49245	-11.4415	2.59304e-30	4.19769e-28	C14orf159
10.5598	-1.42402	0.3335	-4.2699	1.95557e-05	0.00011708	TTC39C
48.1929	-1.23441	0.194128	-6.35876	2.03383e-10	4.03689e-09	PNISR
13.1734	-1.15939	0.266425	-4.35166	1.35112e-05	8.48022e-05	LPIN1
2.18186	-1.55819	0.457582	-3.40528	0.000660966	0.00244406	ZNF318
20.0768	-1.87418	0.455194	-4.11733	3.8328e-05	0.000208628	ZBTB7A
2.9316	-1.15394	0.452724	-2.54888	0.010807	0.0261278	MAPK13
2.43514	-1.72333	0.392486	-4.39082	1.12923e-05	7.2706e-05	FAM104B
5.80455	-1.42217	0.286293	-4.96752	6.78136e-07	6.15209e-06	SDAD1
18.049	-1.46755	0.46902	-3.12898	0.00175415	0.00563109	FCMR
4.07493	-2.40231	0.318932	-7.53235	4.98369e-14	1.74991e-12	RLIM
8.84602	-1.32424	0.297414	-4.45253	8.48657e-06	5.68431e-05	PDS5A
6.85933	-2.51479	0.43371	-5.79831	6.6986e-09	9.52088e-08	TBC1D4
6.47136	-1.44293	0.268951	-5.36505	8.09285e-08	9.07987e-07	ZFC3H1
2.13032	-1.24459	0.427013	-2.91463	0.00356109	0.0102468	ZSWIM6
16.4244	-1.63847	0.41379	-3.95967	7.50542e-05	0.000375874	CCND2
1.19563	-4.31037	0.70928	-6.0771	1.22375e-09	2.03116e-08	TNRC6C-AS1
7.73507	-1.44813	0.405662	-3.56979	0.000357265	0.00143055	CDK17
11.2852	-1.23906	0.497951	-2.48832	0.0128347	0.0301971	TBC1D10C
2.57424	-2.53119	0.699477	-3.61869	0.000296101	0.00121772	C2orf69
12.2689	-2.02037	0.299805	-6.73895	1.59537e-11	3.78787e-10	PLEKHA2
8.72371	-2.64253	0.374448	-7.05714	1.69959e-12	4.78225e-11	P2RY10
2.06131	-5.17363	0.523228	-9.8879	4.69778e-23	4.36999e-21	DKFZP586I1420
11.3493	-2.00372	0.870547	-2.30168	0.0213533	0.0455769	SNHG1
4.30109	-1.82921	0.344799	-5.30515	1.12581e-07	1.22991e-06	PAXBP1
2.26106	-1.44109	0.41531	-3.46991	0.000520631	0.00197868	TOR1B
3.54251	-1.89922	0.40254	-4.7181	2.38058e-06	1.89489e-05	RAD54L2
2.8591	-2.01155	0.330693	-6.08282	1.18087e-09	1.9626e-08	KDM2B
0.508706	-3.06635	0.827975	-3.70343	0.000212705	0.00091332	SLC39A12-AS1
5.42008	-1.65569	0.385705	-4.29262	1.76575e-05	0.000106793	TRIM26
2.58119	-3.06075	0.606699	-5.04492	4.53704e-07	4.26824e-06	RTKN2
6.98144	-1.85699	0.35262	-5.26626	1.39233e-07	1.49358e-06	DENND4A
1.75369	-2.93204	0.478988	-6.12132	9.28055e-10	1.59381e-08	KBTBD6
2.44381	-1.10308	0.46508	-2.37181	0.0177013	0.0392471	HDAC5
9.62628	-1.91696	0.251948	-7.60855	2.77189e-14	1.00733e-12	MED13
9.19297	-4.90609	0.464009	-10.5733	3.96483e-26	4.70682e-24	FLT3LG
0.867888	-2.04107	0.574321	-3.55388	0.000379585	0.00150255	RAB24
0.937232	-3.98788	0.687071	-5.80418	6.46836e-09	9.21464e-08	OSER1-AS1
7.61543	-1.34935	0.247796	-5.44541	5.16864e-08	6.10105e-07	CUL3
10.7833	-1.32304	0.547122	-2.41819	0.015598	0.0353379	TGFBR3
11.0834	-1.03595	0.330033	-3.13894	0.00169561	0.00546991	TOP2B
1.63258	-1.41377	0.437978	-3.22795	0.00124679	0.00419806	TAF5L
0.616841	-3.24638	0.712033	-4.55931	5.1321e-06	3.7128e-05	SHISA9
8.15465	-1.25644	0.265219	-4.73737	2.16514e-06	1.74469e-05	IMMT
8.04498	-1.24167	0.435258	-2.85272	0.00433471	0.0120877	YAF2
3.4965	-1.15532	0.397847	-2.90394	0.00368493	0.0105568	AEBP2
3.49106	-1.14516	0.323498	-3.53994	0.000400216	0.00157521	SCAF4
3.39977	-1.33677	0.560969	-2.38296	0.0171741	0.0382619	HEG1
2.38716	-2.34153	0.367983	-6.36313	1.97678e-10	3.9362e-09	TAF1C
2.21765	-1.19802	0.380849	-3.14565	0.00165715	0.00536616	PPP1R12B
1.71717	-1.62958	0.480885	-3.3887	0.000702242	0.0025753	POLR1C
1.03217	-4.00346	0.675371	-5.9278	3.07024e-09	4.67285e-08	KIAA1161
7.43713	-1.86967	0.409211	-4.56898	4.9011e-06	3.56847e-05	ICOS
8.3365	-1.51033	0.332186	-4.54664	5.45099e-06	3.90947e-05	RIF1
4.35904	-1.27853	0.385729	-3.31459	0.000917783	0.00322713	SLC25A37
4.42352	-3.22458	0.401403	-8.03329	9.48916e-16	4.25476e-14	ZC3H12D
4.50655	-1.36327	0.315832	-4.31644	1.58565e-05	9.71923e-05	SENP7
7.86857	-2.40828	0.367654	-6.55041	5.73791e-11	1.257e-09	LUC7L
7.59336	-1.00897	0.236971	-4.25777	2.06477e-05	0.000122676	LCOR
4.61101	-1.25712	0.423388	-2.96919	0.00298586	0.00884055	CIC
43.0868	-1.36762	0.346829	-3.9432	8.04011e-05	0.000398014	PTP4A2
12.3384	-1.0342	0.260103	-3.97609	7.0057e-05	0.000353499	GLS
3.77289	-1.87415	0.489443	-3.82915	0.000128586	0.000594962	ABCA7
9.87952	-1.3279	0.24604	-5.39709	6.77303e-08	7.72423e-07	SAMD9
5.24884	-1.54661	0.400135	-3.86522	0.000110991	0.000526245	NAAA
0.449249	-2.80688	1.08547	-2.58586	0.00971364	0.0238786	HP09025
43.4698	-3.05855	0.548231	-5.57895	2.4197e-08	3.06913e-07	IFITM1
11.7261	-1.83571	0.300103	-6.11693	9.53955e-10	1.63339e-08	ARAP2
7.40483	-6.44992	2.04495	-3.15407	0.00161013	0.00523481	CSN3
6.06762	-1.00787	0.28294	-3.56212	0.000367873	0.00146409	NOL11
1.00758	-2.86568	0.529763	-5.40936	6.32515e-08	7.27334e-07	SLC30A4
3.23825	-1.68034	0.40677	-4.13093	3.61303e-05	0.000197788	TNKS
7.64805	-1.36919	0.326127	-4.19834	2.68877e-05	0.000153618	DCAF5
3.03093	-1.83694	0.383015	-4.796	1.61866e-06	1.33886e-05	PREPL
1.9346	-1.38884	0.466801	-2.97522	0.00292774	0.00869532	TRIM21
17.6517	-1.2026	0.174821	-6.87903	6.02599e-12	1.52982e-10	BCLAF1
2.73554	-1.61307	0.363442	-4.43832	9.0665e-06	6.02098e-05	APOL2
6.22541	-1.17935	0.386838	-3.04868	0.00229849	0.00707492	UPF3B
6.43264	-1.14287	0.319828	-3.5734	0.000352378	0.0014131	PBRM1
0.435217	-2.82009	0.951105	-2.96506	0.00302621	0.00894303	WHAMMP1
9.32695	-1.52545	0.203645	-7.49071	6.85009e-14	2.34578e-12	TIAL1
14.2828	-1.63514	0.203169	-8.0482	8.40179e-16	3.7808e-14	MARCH6
4.39658	-3.45498	0.390069	-8.85736	8.19285e-19	5.2104e-17	LINC01089
9.511	-1.34271	0.346025	-3.88038	0.000104294	0.000499051	SKI
2.11798	-1.16638	0.336889	-3.46221	0.000535751	0.00202552	DMXL1
7.83874	-1.29418	0.203943	-6.3458	2.21271e-10	4.3299e-09	STAU1
14.3915	-1.08241	0.234424	-4.61729	3.88778e-06	2.91584e-05	PRPF4B
7.10363	-1.20617	0.322248	-3.74297	0.000181858	0.000799314	KLHL36
3.83286	-6.04695	0.559674	-10.8044	3.28063e-27	4.35032e-25	PCED1B-AS1
1.76737	-2.12083	0.415373	-5.10584	3.29333e-07	3.21467e-06	SLC25A30
6.6743	-1.18117	0.237507	-4.97319	6.58608e-07	5.98364e-06	ELP2
4.95771	-1.94025	0.251808	-7.70528	1.30557e-14	5.00735e-13	WDR48
8.26163	-1.01065	0.383013	-2.63867	0.0083231	0.0209676	OTUD5
11.2534	-2.17792	0.477102	-4.56488	4.9977e-06	3.62609e-05	SESN3
4.57722	-1.28664	0.391291	-3.28818	0.00100837	0.00350412	KDM6A
2.61131	-1.40325	0.355574	-3.94644	7.93218e-05	0.000393296	SMG5
3.63223	-1.20926	0.413531	-2.92423	0.00345312	0.00998912	TXNDC11
15.6795	-1.14157	0.260682	-4.37917	1.19131e-05	7.61915e-05	CHD4
6.63593	-1.47493	0.258104	-5.71449	1.10031e-08	1.48756e-07	ATG4B
4.38259	-1.00244	0.321305	-3.1199	0.00180911	0.00577384	AKAP8
6.52594	-1.41436	0.297309	-4.7572	1.96293e-06	1.59192e-05	SNX5
1.38973	-3.59457	0.626007	-5.74206	9.3531e-09	1.28399e-07	FBXL18
1.57978	-1.50812	0.611184	-2.46754	0.0136044	0.0316378	HIVEP3
5.74039	-1.53646	0.426413	-3.60322	0.000314294	0.00128196	FBXW7
13.8617	-7.9507	0.437054	-18.1916	6.01675e-74	7.49988e-71	LOC729348
2.74645	-2.31906	0.365309	-6.34822	2.17815e-10	4.26897e-09	ACADSB
5.44409	-1.28885	0.289588	-4.45063	8.562e-06	5.73082e-05	CSGALNACT2
1.61443	-4.81226	0.582984	-8.25454	1.52483e-16	7.39574e-15	LOC107133515
3.85731	-1.91493	0.351473	-5.44828	5.08594e-08	6.01482e-07	EXOSC10
5.49863	-1.04132	0.227572	-4.57579	4.74432e-06	3.47462e-05	TARS
9.72501	-1.30765	0.295642	-4.42309	9.72981e-06	6.40349e-05	SH2D1A
1.93873	-1.18238	0.461591	-2.56152	0.0104215	0.0253396	TRUB2
1.36041	-4.54009	0.575041	-7.89525	2.8974e-15	1.2079e-13	LINC00276
1.28893	-4.47227	0.569678	-7.85052	4.14316e-15	1.68223e-13	SVOP
2.93832	-1.08815	0.313483	-3.47116	0.000518207	0.00197175	STRN3
4.65625	-1.84379	0.391021	-4.71533	2.41321e-06	1.91353e-05	NUP153
1.05597	-4.2125	0.544247	-7.74006	9.93737e-15	3.84687e-13	NOS1
4.04228	-1.13208	0.316875	-3.57264	0.000353403	0.00141645	TMEM131
0.616734	-1.86983	0.793403	-2.35672	0.0184369	0.0404749	C17orf80
5.12574	-2.67433	0.427142	-6.26097	3.82584e-10	7.12841e-09	UGGT1
16.0835	-1.72943	0.171584	-10.0792	6.82686e-24	6.75371e-22	NOP58
6.81109	-1.66035	0.398531	-4.16617	3.09761e-05	0.000173536	IER5
6.65994	-4.53465	0.423585	-10.7054	9.6017e-27	1.19685e-24	TTN
4.32194	-2.71774	0.59229	-4.58853	4.46379e-06	3.28849e-05	FAM73A
3.31112	-1.34879	0.358861	-3.75853	0.000170917	0.000757368	ARFGEF2
4.64921	-1.55134	0.354071	-4.38144	1.17895e-05	7.5517e-05	TCF20
1.80971	-1.96427	0.520825	-3.77146	0.000162295	0.000725354	TRMT1L
2.17932	-1.4694	0.559232	-2.62753	0.00860062	0.0215253	ZNF708
4.56564	-1.54594	0.333056	-4.64169	3.45579e-06	2.62341e-05	KIF22
0.714006	-2.62614	0.843008	-3.1152	0.0018382	0.00584667	ZNF154
0.481977	-2.92616	1.00126	-2.92247	0.00347268	0.0100341	TSG1
4.93768	-1.25957	0.316161	-3.98397	6.77742e-05	0.000343697	RALGAPB
1.62573	-1.58926	0.611687	-2.59816	0.00937235	0.0231019	ABCC5
1.34509	-2.47356	0.566829	-4.36384	1.27796e-05	8.09441e-05	PDCD2L
7.69098	-1.4644	0.277932	-5.26893	1.37223e-07	1.47328e-06	HECTD1
5.92598	-1.80626	0.292125	-6.18316	6.28295e-10	1.11404e-08	GPATCH2L
11.2513	-1.4507	0.282905	-5.12786	2.9305e-07	2.90602e-06	RBM26
2.37847	-2.79069	0.581296	-4.8008	1.58029e-06	1.31413e-05	GOLGA2P5
9.44198	-1.61115	0.237198	-6.79242	1.1027e-11	2.6846e-10	ABI1
3.71003	-2.66397	0.86342	-3.08537	0.00203299	0.00636461	CXorf38
5.00074	-1.47005	0.300945	-4.88479	1.03539e-06	8.9626e-06	SP140
5.66272	-1.33141	0.346395	-3.84363	0.000121228	0.000566806	MSL2
3.78401	-1.15461	0.318276	-3.62771	0.000285946	0.00118102	CSE1L
10.8364	-1.28999	0.293058	-4.40183	1.07341e-05	6.96151e-05	TMBIM4
0.375824	-2.57161	1.04025	-2.47212	0.0134315	0.0313001	LINC01207
1.41368	-2.20832	0.615966	-3.58514	0.000336898	0.00135866	PKIA
6.24297	-2.014	0.604994	-3.32896	0.000871721	0.0030922	AIDA
5.08701	-1.78017	0.280349	-6.34985	2.15529e-10	4.24418e-09	ALG13
13.3248	-1.07834	0.299167	-3.60449	0.000312767	0.00127615	NFE2L2
6.78377	-1.97411	0.791618	-2.49377	0.0126394	0.0298165	ATHL1
5.55371	-1.70563	0.389686	-4.37694	1.20359e-05	7.68976e-05	SF3A2
11.019	-1.21653	0.414554	-2.93456	0.00334026	0.00972357	CXCR6
2.74338	-1.63717	0.440113	-3.7199	0.000199305	0.000865925	ANKRD52
18.2857	-1.39364	0.219016	-6.36319	1.97607e-10	3.9362e-09	ARGLU1
3.74709	-1.34405	0.330436	-4.06751	4.75187e-05	0.00025162	OXCT1
12.1939	-2.89836	0.354798	-8.16902	3.10902e-16	1.44604e-14	TAB2
10.1717	-1.49369	0.276156	-5.40887	6.34223e-08	7.27955e-07	PURA
8.67111	-1.11124	0.322381	-3.44697	0.000566902	0.0021278	DCXR
24.15	-1.36907	0.218269	-6.27238	3.5558e-10	6.67517e-09	EIF3A
2.34107	-1.69107	0.426606	-3.964	7.37047e-05	0.000370157	PLA2G12A
1.23394	-4.39796	0.616071	-7.13873	9.41987e-13	2.74343e-11	SPIB
10.4416	-1.52955	0.361191	-4.23475	2.28807e-05	0.000133775	XPO1
0.786192	-3.67421	0.849492	-4.32519	1.52401e-05	9.38703e-05	LOC105373609
1.73252	-2.06181	0.385183	-5.35282	8.6594e-08	9.64606e-07	WDR3
6.44638	-1.38047	0.472527	-2.92147	0.00348387	0.0100617	KDM5C
4.11892	-1.45368	0.322462	-4.50807	6.54201e-06	4.56075e-05	UTP23
1.1684	-4.32617	0.589658	-7.33675	2.18844e-13	6.9412e-12	C18orf8
12.5222	-2.41684	0.461127	-5.24117	1.59565e-07	1.68415e-06	PIK3CD
4.08775	-1.41215	0.245579	-5.75028	8.90947e-09	1.2285e-07	TMEM33
1.80384	-2.00455	0.427345	-4.69072	2.72248e-06	2.1303e-05	SNX30
8.93469	-1.07157	0.255841	-4.18842	2.80908e-05	0.000159305	RALBP1
0.417239	-2.4858	0.842264	-2.95134	0.00316403	0.00928647	SHCBP1
1.16242	-1.66706	0.599024	-2.78296	0.00538656	0.0145269	UBOX5
2.65042	-2.20016	0.477936	-4.60346	4.15531e-06	3.09045e-05	ZFP14
0.732763	-3.62892	0.698223	-5.19737	2.02126e-07	2.09261e-06	FAM111B
10.9462	-1.43316	0.219218	-6.53757	6.25275e-11	1.3626e-09	MAPK1IP1L
3.4754	-1.28381	0.349867	-3.66942	0.000243103	0.00102617	IMPA1
8.0393	-1.00792	0.317374	-3.17583	0.00149409	0.00490875	SPAG9
1.83335	-1.23365	0.383654	-3.21554	0.001302	0.00435925	SLC9A6
4.69013	-1.13522	0.327581	-3.46547	0.000529311	0.00200543	YLPM1
0.521958	-2.9636	0.933793	-3.17372	0.00150498	0.00494195	DEPDC4
2.31339	-3.18569	0.380468	-8.37309	5.61268e-17	2.82105e-15	ZNF714
7.09459	-5.30306	0.366651	-14.4635	2.06069e-47	7.55484e-45	LINC00342
2.35926	-2.23703	0.482977	-4.63175	3.62595e-06	2.73427e-05	AAAS
7.69357	-1.96054	0.332505	-5.89626	3.7184e-09	5.57292e-08	HOOK3
5.92656	-1.19554	0.371818	-3.21539	0.00130265	0.00436025	LYPLA1
9.48398	-1.11653	0.34229	-3.26193	0.00110655	0.00379351	MAP4K4
1.01924	-3.4423	0.496893	-6.92765	4.27883e-12	1.10655e-10	ZNF696
0.403437	-2.69041	1.03502	-2.59939	0.00933909	0.0230427	FLJ31662
4.56505	-1.65261	0.311268	-5.30929	1.10052e-07	1.2065e-06	CRKL
0.45815	-2.778	0.992305	-2.79954	0.00511752	0.0139001	NHEJ1
1.03023	-4.06925	0.806187	-5.04753	4.4755e-07	4.22309e-06	LINC00346
1.3601	-3.42624	0.539649	-6.34902	2.16689e-10	4.25719e-09	ZNF34
4.4524	-2.07581	0.34112	-6.08527	1.16298e-09	1.93729e-08	ANKRA2
4.72017	-1.1603	0.443335	-2.61721	0.00886525	0.022079	PHF14
1.04937	-4.17794	0.585042	-7.14127	9.24722e-13	2.70579e-11	LOC93622
9.97947	-1.03148	0.254506	-4.05285	5.05975e-05	0.000265557	BSDC1
3.11889	-1.65028	0.515833	-3.19925	0.00137785	0.00457388	UBN2
3.84151	-1.49266	0.359857	-4.14791	3.35521e-05	0.000185631	GTF2A1
5.02492	-5.56849	0.529958	-10.5074	7.98457e-26	9.21553e-24	CLSPN
1.96868	-1.2896	0.442921	-2.91157	0.00359616	0.0103381	PRPS2
0.818948	-3.74901	0.808705	-4.63582	3.55522e-06	2.6907e-05	LINC01289
4.04332	-1.18473	0.4041	-2.93177	0.00337039	0.00979297	USP38
1.97321	-1.48761	0.537616	-2.76705	0.00565655	0.0151307	TAB3
1.85982	-2.02102	0.373925	-5.40488	6.48504e-08	7.43662e-07	KIF1C
5.95647	-1.48079	0.270733	-5.46955	4.51173e-08	5.39719e-07	NPAT
4.11229	-2.96084	0.599897	-4.93557	7.99167e-07	7.10023e-06	FASN
13.1299	-1.44296	0.578943	-2.4924	0.0126883	0.0299204	HMGN2
17.38	-2.19567	0.420337	-5.2236	1.75479e-07	1.83811e-06	APOL6
8.66033	-3.27114	0.937366	-3.48972	0.000483529	0.00185167	SRPRA
13.2952	-1.14948	0.401121	-2.86566	0.00416142	0.0116908	POLR2A
1.39818	-4.51721	0.814479	-5.54614	2.92047e-08	3.65499e-07	LINC00670
2.93704	-1.61568	0.393172	-4.10934	3.96786e-05	0.000215228	HAUS2
12.8804	-1.61128	0.346138	-4.65504	3.23923e-06	2.47864e-05	KDM2A
3.98718	-3.23118	0.356679	-9.05906	1.31574e-19	9.15734e-18	OPA3
3.53511	-2.63718	0.378446	-6.96845	3.20447e-12	8.48062e-11	ABHD17B
5.14972	-2.59816	0.375381	-6.9214	4.47203e-12	1.14936e-10	ZNF37A
0.882606	-3.87169	0.750866	-5.1563	2.51875e-07	2.53809e-06	SHANK2-AS3
2.22921	-1.90397	0.44201	-4.30753	1.65088e-05	0.000100578	NR2C1
1.96221	-5.09366	0.512345	-9.94184	2.73718e-23	2.58477e-21	ARGFX
2.65458	-1.80643	0.397971	-4.53911	5.6493e-06	4.02391e-05	ZMIZ2
5.98684	-1.29145	0.251987	-5.12508	2.97417e-07	2.94464e-06	PRKAA1
0.761043	-3.6351	0.802734	-4.52839	5.94335e-06	4.20453e-05	MT-TV
5.26229	-1.123	0.264433	-4.24681	2.16837e-05	0.000127856	SMNDC1
4.99051	-1.27704	0.539261	-2.36814	0.017878	0.0394982	ERAP1
6.45567	-1.38828	0.252337	-5.50168	3.76195e-08	4.60636e-07	FAM13B
4.8052	-1.41343	0.280891	-5.03195	4.85517e-07	4.52652e-06	GOSR1
2.13179	-5.00917	0.570178	-8.78527	1.55989e-18	9.57833e-17	CEBPB-AS1
2.06449	-4.15641	0.759155	-5.47505	4.37382e-08	5.2662e-07	PDXDC2P
3.76674	-1.18755	0.340605	-3.4866	0.000489207	0.00187112	MR1
2.83169	-3.94749	1.04313	-3.78428	0.000154156	0.000696466	LTF
10.5812	-1.64604	0.239822	-6.86359	6.71507e-12	1.6944e-10	ABLIM1
0.954882	-3.7905	0.551569	-6.87221	6.32169e-12	1.60162e-10	KIR3DX1
2.57024	-1.34444	0.319219	-4.21165	2.53511e-05	0.000146161	SUPT7L
2.75207	-2.21018	0.730119	-3.02715	0.0024687	0.00751828	KIAA1715
4.93427	-2.08849	0.232681	-8.97575	2.8142e-19	1.89617e-17	DCAF10
0.690879	-3.49529	0.805217	-4.3408	1.41964e-05	8.8435e-05	SCN11A
2.19744	-2.60085	0.446931	-5.81936	5.90735e-09	8.52259e-08	TNFAIP8L1
2.32141	-1.65411	0.484465	-3.4143	0.000639459	0.00237016	GIMAP8
3.80003	-1.15122	0.369523	-3.11543	0.00183676	0.00584359	CNOT10
7.33724	-1.68776	0.288045	-5.85937	4.64623e-09	6.89468e-08	USP11
6.63484	-1.46948	0.486315	-3.02167	0.00251388	0.00763165	DENND4B
1.09948	-4.19186	0.755758	-5.54656	2.91337e-08	3.64977e-07	LOC643733
15.8312	-1.02299	0.434648	-2.35361	0.0185923	0.040773	ARHGAP30
11.8069	-1.42801	0.238063	-5.99845	1.99208e-09	3.17941e-08	DCAF7
3.26616	-1.0364	0.350378	-2.95794	0.00309704	0.00912207	APOPT1
4.12136	-1.50646	0.480753	-3.13353	0.00172715	0.00555728	ANKRD27
1.75218	-4.80695	0.495312	-9.70488	2.87404e-22	2.50524e-20	EDC4
3.52929	-1.94726	0.402353	-4.83967	1.30054e-06	1.1028e-05	ZNF317
4.04268	-1.44975	0.351122	-4.12891	3.64493e-05	0.000199359	ATP6V0A2
3.83419	-1.42731	0.366462	-3.89484	9.82616e-05	0.000473273	PSMD5
11.3483	-1.36487	0.285672	-4.77776	1.77255e-06	1.45265e-05	REST
0.757453	-2.90866	0.742993	-3.91479	9.04816e-05	0.000441085	HSF4
2.90628	-1.48558	0.474066	-3.13369	0.0017262	0.00555567	PLA2G6
13.0819	-1.25039	0.298561	-4.18806	2.81354e-05	0.000159413	GIMAP1
6.82079	-1.06339	0.250568	-4.24393	2.19641e-05	0.000129264	FYTTD1
21.8548	-8.58701	0.497082	-17.2748	7.27852e-67	6.04845e-64	TARP
3.97192	-1.59595	0.346582	-4.60483	4.12798e-06	3.07641e-05	CUX1
3.77502	-1.63885	0.399185	-4.10549	4.03463e-05	0.00021828	LDB1
10.1963	-1.1626	0.203761	-5.70571	1.15862e-08	1.55795e-07	YTHDF2
1.28182	-1.88075	0.492433	-3.81931	0.000133828	0.000615331	NADK2
2.08359	-2.03101	0.53753	-3.7784	0.000157837	0.000708219	RELT
2.38671	-2.04396	0.376452	-5.42955	5.64969e-08	6.59395e-07	PIGG
1.09686	-2.07772	0.50962	-4.077	4.5621e-05	0.000242709	TM7SF2
2.8535	-1.37351	0.380078	-3.61376	0.000301784	0.0012366	SLC7A1
6.08397	-1.2583	0.415507	-3.02835	0.00245893	0.00749587	MED1
2.7408	-2.14417	0.370414	-5.78857	7.09879e-09	1.00553e-07	TAPT1
20.354	-1.85607	0.239606	-7.74637	9.45557e-15	3.67177e-13	ST3GAL1
6.38508	-2.29669	0.376696	-6.09693	1.08127e-09	1.81156e-08	ZNF217
1.93414	-1.19791	0.498109	-2.40492	0.016176	0.0364552	SETD7
4.11525	-1.01541	0.320526	-3.16796	0.00153513	0.005029	TOB2
3.80177	-1.65787	0.334628	-4.95436	7.25685e-07	6.51236e-06	HMGXB4
11.4672	-1.89364	0.347595	-5.44783	5.09869e-08	6.02419e-07	RAB29
21.968	-1.37861	0.326566	-4.22154	2.42637e-05	0.00014087	GIMAP4
2.40444	-2.71718	0.780057	-3.48331	0.000495262	0.00189311	C18orf25
0.943005	-2.21004	0.649824	-3.40098	0.000671443	0.00247913	TIMM23B
2.04448	-2.38511	0.47061	-5.06814	4.01732e-07	3.84608e-06	E2F3
1.30264	-1.82138	0.62422	-2.91785	0.00352454	0.0101627	ZNF853
3.50188	-1.39042	0.435654	-3.19158	0.00141497	0.00467966	SFMBT2
3.113	-1.84448	0.318608	-5.78919	7.07286e-09	1.00299e-07	ANKFY1
3.04458	-2.14743	0.449599	-4.77631	1.78541e-06	1.46127e-05	RBL1
2.20573	-1.73424	0.415955	-4.16929	3.05549e-05	0.000171485	G2E3
6.95504	-1.33801	0.342086	-3.91133	9.17884e-05	0.000446407	KIF2A
3.86714	-1.24264	0.395931	-3.13854	0.00169795	0.00547462	DNAJA3
0.587314	-3.05011	0.930616	-3.27752	0.00104724	0.00361385	KAT14
3.65206	-1.85308	0.329537	-5.62327	1.87373e-08	2.42283e-07	RIOK1
1.24805	-3.0964	0.767389	-4.03498	5.46074e-05	0.000283617	ZNF124
4.50482	-2.82703	0.640922	-4.41088	1.02949e-05	6.70322e-05	IRF9
2.83177	-3.82776	0.579341	-6.60709	3.91961e-11	8.80323e-10	WAC-AS1
39.3772	-1.15562	0.37136	-3.11185	0.00185918	0.00590137	LITAF
2.37186	-5.3835	0.489101	-11.0069	3.53907e-28	4.79505e-26	C11orf31
5.21803	-1.40771	0.381822	-3.68682	0.000227072	0.000967347	ANKRD17
4.89582	-1.54366	0.399173	-3.86715	0.000110116	0.000522727	FAM111A
3.97616	-1.2318	0.313332	-3.93129	8.449e-05	0.000415615	TSC22D2
4.19253	-1.49636	0.298748	-5.00879	5.4774e-07	5.05372e-06	WDR59
2.00111	-1.40093	0.328728	-4.26168	2.02895e-05	0.000120854	ING1
2.29494	-2.14669	0.600592	-3.5743	0.00035117	0.00140977	ANAPC2
1.4223	-1.39906	0.550023	-2.54364	0.0109704	0.02645	IGHMBP2
3.61108	-1.69524	0.380375	-4.45677	8.32048e-06	5.58764e-05	CSNK1G1
1.0613	-4.15176	0.655588	-6.33288	2.40629e-10	4.67932e-09	PCAT5
3.65353	-4.19953	0.395258	-10.6248	2.28529e-26	2.73906e-24	GSDMB
16.952	-1.08096	0.301377	-3.58674	0.000334843	0.00135206	RPS6KA3
5.23935	-1.62208	0.422314	-3.84092	0.000122572	0.000571377	KDM3A
0.731943	-2.50847	0.642406	-3.9048	9.43037e-05	0.000457035	C15orf39
6.62938	-1.4949	0.601701	-2.48446	0.0129748	0.0304521	PIK3R5
3.36951	-2.56173	0.28338	-9.03993	1.56773e-19	1.07372e-17	MCPH1
11.3505	-1.23814	0.198558	-6.23565	4.49918e-10	8.27173e-09	CNOT2
2.05891	-1.26082	0.459714	-2.74261	0.00609532	0.0160869	CASD1
6.0159	-1.67612	0.292767	-5.72508	1.03383e-08	1.40226e-07	USP4
4.08238	-6.1793	0.464866	-13.2927	2.55356e-40	7.95754e-38	LOC101926898
2.66127	-1.37118	0.414652	-3.30683	0.000943595	0.00330855	MTF1
2.07119	-1.09833	0.349096	-3.14621	0.00165403	0.00535881	MAD2L1BP
39.7474	-1.76362	0.269785	-6.53715	6.27037e-11	1.36405e-09	SRSF11
20.4904	-1.82872	0.484484	-3.77458	0.000160275	0.000717352	CD84
5.2346	-1.28921	0.340787	-3.78303	0.000154931	0.000698702	ARL16
4.04843	-1.09929	0.36779	-2.9889	0.00279984	0.00837132	CEP120
10.8356	-1.30971	0.286088	-4.57801	4.69429e-06	3.44e-05	PICALM
5.72151	-2.0266	0.549255	-3.68973	0.000224495	0.000957678	CTC1
1.89032	-1.62591	0.555938	-2.92462	0.00344879	0.0099809	SLC35D1
13.7753	-1.36353	0.279906	-4.87139	1.10813e-06	9.51956e-06	RBBP6
1.83229	-1.91688	0.479899	-3.99434	6.48745e-05	0.000330605	TAMM41
17.1196	-1.29088	0.269054	-4.79786	1.60371e-06	1.33091e-05	SERINC1
1.5509	-2.14763	0.698564	-3.07435	0.00210959	0.0065658	CTAGE5
22.9355	-1.29922	0.460574	-2.82088	0.0047892	0.0131405	PPP1R18
8.3397	-2.14528	0.57818	-3.7104	0.000206935	0.00089378	KAT2B
3.28696	-1.3301	0.52649	-2.52636	0.0115252	0.0276007	USP5
3.7543	-2.95773	0.814862	-3.62973	0.000283718	0.00117415	KMT5B
2.30183	-1.15615	0.348417	-3.31828	0.000905739	0.00319288	GPATCH11
3.86057	-1.25689	0.248177	-5.0645	4.09484e-07	3.91128e-06	MRPS25
4.13573	-2.27458	0.574056	-3.96231	7.42296e-05	0.000372493	PSMD9
7.11106	-1.74835	0.251906	-6.94048	3.90773e-12	1.01691e-10	DCAF11
7.24476	-1.28888	0.245027	-5.26019	1.4391e-07	1.53714e-06	KIDINS220
3.87098	-1.99537	0.284353	-7.01722	2.26332e-12	6.20049e-11	SLC25A28
2.76916	-2.26888	0.441997	-5.13325	2.84774e-07	2.83977e-06	DHTKD1
9.14494	-2.54356	0.383246	-6.63688	3.20389e-11	7.30101e-10	CERK
10.3068	-1.4105	0.250264	-5.63606	1.73986e-08	2.26146e-07	PCGF5
0.884286	-3.65931	0.718452	-5.09332	3.51846e-07	3.40774e-06	RPS6KL1
2.84611	-2.30678	0.432118	-5.33831	9.38156e-08	1.03855e-06	BET1
2.1649	-1.66324	0.472026	-3.52363	0.000425684	0.00165662	HSCB
0.883623	-2.93073	0.692229	-4.23376	2.29812e-05	0.000134237	NEURL4
6.34129	-1.40169	0.280048	-5.00518	5.58103e-07	5.13793e-06	ATXN3
5.80216	-1.74302	0.41194	-4.23125	2.324e-05	0.000135494	PPM1A
3.42253	-1.74642	0.401362	-4.35123	1.35376e-05	8.48604e-05	PCYOX1
1.09672	-2.28251	0.543805	-4.19729	2.7013e-05	0.000154092	EBLN2
14.163	-1.0794	0.155882	-6.92448	4.37573e-12	1.12926e-10	PSME2
1.53249	-3.8263	0.483943	-7.90651	2.64713e-15	1.10727e-13	TCTN1
4.7581	-1.74531	0.339841	-5.13568	2.81131e-07	2.80861e-06	NSUN2
3.87535	-2.32495	0.314341	-7.39628	1.40057e-13	4.55825e-12	KRIT1
12.3822	-1.43539	0.284436	-5.04643	4.50149e-07	4.2412e-06	BIRC6
1.41549	-3.95263	0.542156	-7.29059	3.08604e-13	9.61687e-12	MAN2B1
12.1006	-2.67764	0.545933	-4.90471	9.35657e-07	8.1788e-06	GABARAP
30.8366	-1.25162	0.307433	-4.07119	4.67728e-05	0.000248412	FOXP1
1.36419	-2.31012	0.565834	-4.08268	4.45189e-05	0.00023725	DHX58
8.48446	-1.45352	0.327764	-4.43464	9.22256e-06	6.10835e-05	R3HDM4
4.84178	-3.22688	0.827399	-3.90003	9.61818e-05	0.000465283	ERBIN
2.74229	-2.02728	0.390393	-5.19292	2.07024e-07	2.13445e-06	SCAI
4.04572	-2.8167	0.638987	-4.40807	1.04295e-05	6.78514e-05	GK5
2.77442	-1.29703	0.444681	-2.91677	0.00353675	0.0101932	NCAPD2
3.12838	-1.88246	0.449512	-4.18778	2.81691e-05	0.000159507	SEC23IP
8.88644	-1.04365	0.250785	-4.16154	3.16114e-05	0.000176437	ANP32E
0.39481	-2.64401	0.9431	-2.80353	0.0050546	0.0137597	RPS10P7
3.45343	-1.2053	0.505734	-2.38326	0.01716	0.0382372	ZNF395
7.27534	-1.93872	0.33321	-5.81833	5.94396e-09	8.56548e-08	ZNFX1
8.73149	-2.02409	0.408093	-4.95988	7.05382e-07	6.36222e-06	NLRP1
3.68597	-1.3442	0.354213	-3.7949	0.000147703	0.000670961	ASCC3
0.691237	-2.3964	0.680198	-3.52309	0.000426549	0.00165947	DONSON
1.99741	-1.44511	0.471782	-3.0631	0.00219058	0.00678907	HELQ
4.36974	-1.71841	0.299424	-5.73906	9.52043e-09	1.30266e-07	GFPT1
7.45558	-1.56593	0.360368	-4.34536	1.39047e-05	8.68784e-05	AP3D1
1.13586	-2.08746	0.458288	-4.55491	5.24086e-06	3.78269e-05	HSDL1
0.775684	-1.96021	0.723291	-2.71012	0.00672584	0.0175026	C20orf27
7.44402	-1.28084	0.430925	-2.97231	0.00295571	0.00876168	ZNF652
1.51427	-4.70704	0.583726	-8.06377	7.39769e-16	3.34102e-14	LINC00550
1.17909	-4.32597	0.657548	-6.57894	4.73822e-11	1.0528e-09	C21orf59
3.40497	-2.45153	0.340154	-7.20712	5.71493e-13	1.72069e-11	MAPK8IP3
0.521028	-1.72109	0.73726	-2.33444	0.0195725	0.0425197	RMI1
14.2252	-1.21381	0.161637	-7.50947	5.93685e-14	2.04994e-12	PCM1
2.6917	-1.95898	0.370262	-5.29078	1.21794e-07	1.32014e-06	KLHL8
6.22489	-1.87848	0.347101	-5.41191	6.23568e-08	7.17707e-07	FBXO9
2.10565	-1.57029	0.517365	-3.03517	0.00240403	0.00736272	DNAJC18
1.33445	-2.00305	0.451629	-4.43516	9.20026e-06	6.09682e-05	RETSAT
1.41399	-1.88021	0.454172	-4.13986	3.47519e-05	0.000191419	CCDC18
4.66154	-1.8961	0.289257	-6.55509	5.56089e-11	1.22036e-09	ANKRD36C
1.5354	-1.98204	0.556053	-3.56447	0.000364588	0.00145494	P3H4
0.698499	-3.50029	0.907994	-3.85496	0.000115746	0.000543624	L3MBTL4-AS1
1.81427	-1.82908	0.410376	-4.45707	8.30882e-06	5.58764e-05	ENTPD6
0.467062	-2.91322	0.983511	-2.96207	0.00305583	0.00902414	HDGFRP2
3.31328	-5.89509	0.447757	-13.1658	1.38047e-39	4.19696e-37	C14orf2
10.7758	-2.22678	0.259791	-8.5714	1.02231e-17	5.56466e-16	PNPLA2
6.75173	-2.96218	0.501302	-5.90897	3.44259e-09	5.19609e-08	HSH2D
8.55917	-1.18803	0.249536	-4.76096	1.92678e-06	1.56362e-05	SNRK
4.09543	-1.25843	0.351013	-3.58513	0.000336912	0.00135866	FTSJ1
2.75625	-2.11198	0.477141	-4.42632	9.58531e-06	6.32174e-05	NAA25
2.12864	-2.48641	0.586788	-4.23732	2.26205e-05	0.000132502	TCEB3
3.50884	-2.26672	0.48946	-4.63105	3.63808e-06	2.7401e-05	FGFR1
2.79736	-2.73487	0.443008	-6.17341	6.68335e-10	1.17667e-08	C2CD5
8.76447	-1.56587	0.280586	-5.5807	2.39556e-08	3.0439e-07	TMEM181
3.45116	-1.49117	0.346149	-4.30787	1.64832e-05	0.000100471	TBC1D10B
2.12533	-1.46096	0.412965	-3.53774	0.000403565	0.00158639	PEX1
2.02551	-1.09182	0.437479	-2.49571	0.0125705	0.029682	KLF16
2.88098	-1.56636	0.383336	-4.08613	4.38634e-05	0.000234559	ABCA5
6.24696	-1.66556	0.378416	-4.4014	1.07556e-05	6.96765e-05	FBXO33
7.81044	-1.2936	0.355249	-3.6414	0.000271162	0.00112781	PSME4
0.75717	-1.84352	0.745455	-2.47301	0.0133982	0.0312398	RAB33A
0.515495	-2.65907	0.785524	-3.38509	0.00071155	0.00260407	KRBA2
0.728195	-3.14042	0.758738	-4.139	3.48823e-05	0.000191968	AASS
8.12602	-1.02399	0.201928	-5.07106	3.95604e-07	3.79032e-06	SPG7
5.10241	-1.26576	0.30064	-4.2102	2.5515e-05	0.000147038	DIS3
4.4345	-2.35825	0.30056	-7.8462	4.28836e-15	1.73553e-13	TRIM13
1.45239	-1.53904	0.399974	-3.84785	0.000119159	0.00055839	METTL2A
3.27411	-1.00123	0.411486	-2.43321	0.0149655	0.0342007	XPOT
0.528294	-3.09575	0.913184	-3.39006	0.000698777	0.00256335	PCA3
1.75918	-4.15296	0.559132	-7.42751	1.10658e-13	3.66847e-12	SBF2-AS1
1.05662	-2.60059	0.544771	-4.77374	1.80839e-06	1.47814e-05	KNTC1
0.378537	-2.53278	0.842793	-3.00522	0.00265387	0.00799433	FBXL19-AS1
0.807586	-2.53076	0.708544	-3.57178	0.000354562	0.00142064	USP54
1.82755	-2.7893	0.69079	-4.03784	5.39446e-05	0.00028076	DFNB31
2.11379	-1.3562	0.381288	-3.55688	0.000375287	0.00148837	SETDB2
1.93041	-1.03482	0.440648	-2.3484	0.0188542	0.041227	FAM234A
9.32327	-1.83316	0.222716	-8.23096	1.85726e-16	8.8215e-15	MKLN1
8.4253	-2.10424	0.275293	-7.64364	2.11166e-14	7.83389e-13	TIA1
2.03195	-1.13384	0.346821	-3.26924	0.00107836	0.00370603	BTBD10
2.79194	-1.20336	0.4055	-2.9676	0.00300132	0.00888001	FOXK2
10.0413	-1.61553	0.279125	-5.78784	7.12963e-09	1.00875e-07	PHF1
1.96939	-1.64707	0.372794	-4.41818	9.95339e-06	6.51966e-05	TRPT1
4.82303	-1.34875	0.341864	-3.94529	7.97049e-05	0.000394769	ASF1A
2.77073	-1.83647	0.354172	-5.18525	2.15729e-07	2.21322e-06	ZNF316
2.67787	-1.67526	0.71574	-2.3406	0.0192528	0.0419557	DZIP3
2.19452	-1.19856	0.518527	-2.31146	0.0208072	0.0446099	PAFAH2
0.665832	-2.49087	0.959368	-2.59637	0.00942157	0.0232141	ZNF542P
5.14252	-1.67115	0.327419	-5.10401	3.32539e-07	3.24342e-06	MTR
2.81009	-1.28051	0.47533	-2.69393	0.00706145	0.0182497	RHNO1
3.0327	-1.65996	0.343966	-4.82594	1.39342e-06	1.1712e-05	DPH7
10.4922	-1.8611	0.249577	-7.45704	8.84904e-14	2.97313e-12	SRSF6
1.50817	-2.73083	0.938578	-2.90954	0.0036196	0.0103935	LRRC37A4P
8.21809	-2.02865	0.377659	-5.37166	7.80151e-08	8.78463e-07	DUSP16
4.68294	-1.28314	0.346173	-3.70666	0.000210014	0.000904255	ZFP91
7.98309	-1.07776	0.379831	-2.83746	0.00454737	0.012585	TRIM14
2.19946	-2.28333	0.342783	-6.66115	2.71698e-11	6.24855e-10	NIT1
3.57259	-2.4761	0.296099	-8.36243	6.14377e-17	3.06328e-15	METTL8
6.90911	-2.02816	0.264888	-7.65667	1.90819e-14	7.14282e-13	ZNF101
7.89077	-1.17803	0.202491	-5.81766	5.96755e-09	8.56976e-08	ZMYM2
2.1377	-1.01069	0.383029	-2.63869	0.00832281	0.0209676	UFSP2
1.77381	-3.27375	0.566037	-5.78363	7.31077e-09	1.0297e-07	NAXD
1.72799	-2.00784	0.67433	-2.97754	0.00290573	0.00864232	FAM105A
3.04157	-1.10515	0.47412	-2.33095	0.0197557	0.0428148	XPO4
8.42525	-1.38002	0.264968	-5.20824	1.90638e-07	1.98356e-06	DAXX
3.62884	-1.21355	0.284936	-4.25902	2.05327e-05	0.00012205	ARMC1
8.27681	-1.72216	0.337913	-5.09646	3.46062e-07	3.36217e-06	RB1CC1
6.99811	-2.28089	0.543923	-4.19341	2.74791e-05	0.000156157	DPP4
2.45924	-2.82982	0.553579	-5.11187	3.18982e-07	3.13081e-06	IKZF4
4.90611	-1.73628	0.473174	-3.66942	0.000243099	0.00102617	TGFBR1
1.41527	-2.64642	0.599839	-4.41188	1.02476e-05	6.67872e-05	BDH2
2.44177	-1.29975	0.44816	-2.90018	0.00372949	0.0106575	DPYD
6.33542	-1.42595	0.259654	-5.49172	3.98037e-08	4.84524e-07	FAM126B
3.83426	-1.70877	0.399354	-4.27882	1.87884e-05	0.00011292	U2AF1L4
1.65517	-1.46263	0.438268	-3.3373	0.000845977	0.00301203	MED25
5.34469	-1.91665	0.430145	-4.45582	8.35751e-06	5.60389e-05	GADD45A
2.56598	-1.81662	0.588233	-3.08827	0.00201329	0.00631495	GRPEL2
3.29926	-1.12567	0.367879	-3.05989	0.00221417	0.00685706	VEZT
23.3563	-1.78866	0.729857	-2.4507	0.0142577	0.0328812	CD4
8.51877	-2.25909	0.258535	-8.73804	2.37179e-18	1.43262e-16	SLC20A1
29.0921	-1.52676	0.366603	-4.16461	3.1188e-05	0.000174488	KMT2A
4.26169	-2.38786	0.86383	-2.76427	0.00570505	0.015231	C16orf72
7.22475	-1.6774	0.340592	-4.92497	8.43741e-07	7.45375e-06	DPP9
1.61211	-2.79487	0.460726	-6.06624	1.30936e-09	2.16174e-08	PPM1D
3.1637	-1.443	0.308731	-4.67398	2.95421e-06	2.29435e-05	CPEB4
0.57582	-2.68097	0.648584	-4.13357	3.57165e-05	0.000195953	ST3GAL6
0.389468	-2.23403	0.889234	-2.51231	0.0119945	0.0285709	ADM5
1.48375	-1.76388	0.403721	-4.36905	1.24788e-05	7.93208e-05	MRRF
7.22928	-1.3968	0.403348	-3.46303	0.000534134	0.00202124	HPCAL1
8.15276	-1.86443	0.605532	-3.07899	0.00207701	0.00648049	LEF1
14.2482	-1.56287	0.316891	-4.93189	8.14365e-07	7.22495e-06	RANBP2
8.81489	-1.46464	0.275963	-5.30738	1.11209e-07	1.21812e-06	BAZ1B
1.05143	-4.1982	0.548543	-7.65336	1.95788e-14	7.30688e-13	TMEM213
0.966608	-4.06607	0.561219	-7.24508	4.32192e-13	1.31077e-11	ANP32A-IT1
10.6128	-1.13613	0.412341	-2.75532	0.00586346	0.0155905	CAB39
2.26724	-5.06089	0.683051	-7.40923	1.27033e-13	4.16701e-12	CXorf65
7.80147	-1.62873	0.265799	-6.12766	8.91823e-10	1.53544e-08	CCDC186
3.42838	-1.89653	0.347976	-5.45017	5.03219e-08	5.96257e-07	TRIM25
1.66463	-2.19428	0.433975	-5.05623	4.27632e-07	4.05974e-06	ZBTB10
7.34822	-2.33954	0.306816	-7.62522	2.43624e-14	8.90548e-13	LRRC58
6.44705	-1.08713	0.214807	-5.06097	4.17123e-07	3.97511e-06	TMEM170A
1.54284	-1.87253	0.617199	-3.03391	0.00241406	0.00738175	PPARD
4.33798	-1.63078	0.326614	-4.99298	5.94532e-07	5.44515e-06	ARHGEF2
8.83262	-2.45439	0.422619	-5.80757	6.33859e-09	9.06085e-08	NFAT5
4.67075	-1.60465	0.333738	-4.80813	1.52352e-06	1.27198e-05	ATF2
1.08343	-4.18618	0.651505	-6.42539	1.31528e-10	2.67454e-09	WDR17
0.420619	-2.73873	0.964629	-2.83915	0.00452335	0.0125325	CXorf23
7.72901	-1.78033	0.265724	-6.69991	2.08544e-11	4.86798e-10	UBR2
3.77917	-2.46501	0.331963	-7.42556	1.12308e-13	3.7133e-12	NOL9
5.75795	-2.94424	0.338596	-8.69544	3.45481e-18	2.04096e-16	TRAPPC10
6.33675	-1.03165	0.278464	-3.70478	0.000211578	0.000908795	COPS2
6.29166	-1.46015	0.294542	-4.95735	7.1463e-07	6.43167e-06	SRP68
4.71089	-1.27224	0.36241	-3.5105	0.000447265	0.00172927	RANBP9
5.67386	-2.06845	0.283486	-7.29648	2.95387e-13	9.22806e-12	CCNT2
4.27786	-1.90871	0.361821	-5.27528	1.32554e-07	1.42931e-06	KANSL2
1.01805	-1.77119	0.734768	-2.41055	0.0159286	0.0359888	CDKN1C
1.9845	-3.1387	0.519886	-6.03728	1.56734e-09	2.54718e-08	ANKRD36B
1.44443	-2.21129	0.582306	-3.79747	0.00014618	0.000665254	CUL9
3.55803	-1.20899	0.340376	-3.55193	0.000382412	0.00151278	AP2A2
1.97379	-2.21845	0.628455	-3.53001	0.000415548	0.00162631	RGS16
4.40438	-1.29889	0.326284	-3.98085	6.86705e-05	0.0003481	CHMP5
0.651374	-2.15875	0.691886	-3.12009	0.00180795	0.00577384	ZNF483
4.16492	-1.73132	0.305102	-5.67457	1.39038e-08	1.83786e-07	VPS13D
6.23699	-1.19497	0.328415	-3.63859	0.000274137	0.0011398	PFKP
3.58685	-1.6325	0.318806	-5.12067	3.04458e-07	3.00798e-06	STRIP1
2.88768	-1.95571	0.838394	-2.33269	0.0196647	0.0426964	C2orf68
23.7034	-1.41542	0.555564	-2.54772	0.0108428	0.0261879	MLLT6
4.4773	-1.85355	0.811269	-2.28476	0.022327	0.0472265	KIAA0430
7.08953	-1.08314	0.328536	-3.29686	0.00097771	0.0034109	CASC3
7.54802	-1.83007	0.343808	-5.32295	1.021e-07	1.12626e-06	HEXIM1
5.64548	-1.32587	0.409031	-3.24149	0.00118905	0.00402978	DCAF8
0.483282	-2.98096	0.803896	-3.70815	0.000208782	0.000899574	LOC101927447
1.25298	-4.38571	0.678623	-6.46266	1.02882e-10	2.14451e-09	LOC101929259
10.717	-1.20854	0.439317	-2.75095	0.00594221	0.0157696	TPP1
7.92928	-1.76796	0.302848	-5.83777	5.29043e-09	7.72192e-08	PHC3
3.69583	-1.41464	0.494492	-2.86079	0.00422585	0.0118265	MAN2C1
3.62217	-2.26388	0.363491	-6.22814	4.7199e-10	8.6014e-09	ZC3H4
4.25852	-2.23824	0.437274	-5.11861	3.0779e-07	3.03528e-06	OAS3
2.23703	-1.45042	0.433049	-3.34933	0.000810086	0.00290498	MAP4K5
2.44045	-2.12486	0.739599	-2.87299	0.00406604	0.0114772	STARD4
0.65756	-3.4145	0.832296	-4.1025	4.08706e-05	0.000220161	CACNG8
3.62912	-1.00569	0.400926	-2.50841	0.0121275	0.0288215	CHSY1
2.93914	-2.93177	0.653949	-4.48318	7.35372e-06	5.03096e-05	C6orf106
2.88689	-1.88339	0.393739	-4.78334	1.72405e-06	1.41756e-05	TBC1D23
12.4188	-1.0183	0.386411	-2.63527	0.00840699	0.0211375	PDE7A
1.02714	-4.13437	0.610618	-6.7708	1.28074e-11	3.09389e-10	FAM92A1P2
3.21842	-1.40281	0.43636	-3.21479	0.0013054	0.0043671	CUL2
2.462	-2.94474	0.519904	-5.664	1.47882e-08	1.94857e-07	EEF2K
2.05396	-1.5265	0.379987	-4.01724	5.88844e-05	0.00030368	POFUT2
3.7036	-1.37235	0.359848	-3.81368	0.000136915	0.000626981	DOCK9
15.5613	-1.48705	0.458563	-3.24284	0.00118343	0.00401399	DUSP4
2.35537	-3.10767	0.856198	-3.62961	0.000283847	0.0011743	LTA
4.5182	-1.33563	0.46473	-2.87399	0.00405325	0.011454	TBC1D9B
7.64162	-1.01348	0.421531	-2.40428	0.0162044	0.036506	GIMAP2
3.04217	-3.26494	0.778612	-4.19329	2.74939e-05	0.000156157	C21orf91
9.30623	-1.67969	0.282503	-5.94572	2.75249e-09	4.2568e-08	FRYL
3.38577	-5.8734	0.547983	-10.7182	8.36011e-27	1.06336e-24	LIME1
2.38124	-1.27807	0.480562	-2.65953	0.00782505	0.0199263	VAC14
7.88685	-1.24893	0.520838	-2.39792	0.0164885	0.0369989	LPAR6
2.26669	-1.95526	0.371057	-5.26943	1.36848e-07	1.47053e-06	MOV10
3.56354	-1.97628	0.601895	-3.28344	0.0010255	0.00355475	ANO9
2.46084	-1.74104	0.421289	-4.13266	3.58596e-05	0.000196652	TYW5
8.30889	-1.70952	0.62283	-2.74477	0.00605535	0.0160017	ST6GAL1
1.71416	-4.90504	0.567237	-8.64724	5.2759e-18	3.05879e-16	C5orf56
2.3894	-3.28195	0.595847	-5.50805	3.62836e-08	4.46471e-07	NCDN
16.2792	-1.26843	0.175919	-7.21029	5.58345e-13	1.68517e-11	SLTM
1.8387	-4.08921	0.510035	-8.01751	1.07909e-15	4.76981e-14	LINC00672
2.49876	-1.03066	0.439674	-2.34415	0.0190707	0.0416243	SPIDR
2.77272	-1.68468	0.368932	-4.56636	4.96274e-06	3.60493e-05	CWF19L1
5.14491	-2.85793	0.415904	-6.8716	6.34869e-12	1.6052e-10	REV3L
1.2041	-2.73098	0.754979	-3.61729	0.000297709	0.00122191	RRN3P3
5.91355	-4.46984	0.385202	-11.6039	3.93749e-31	7.21777e-29	FLVCR1
6.00339	-1.46117	0.4512	-3.23842	0.00120195	0.00406686	ACSL5
4.81845	-1.08344	0.284176	-3.81258	0.000137525	0.000629542	REV1
8.26971	-1.60042	0.276699	-5.78398	7.29551e-09	1.02872e-07	TM9SF2
3.51588	-1.48866	0.404603	-3.6793	0.000233872	0.000992584	WDR75
2.91336	-2.06646	0.406173	-5.08764	3.62541e-07	3.50587e-06	CTSH
5.51693	-1.80159	0.296985	-6.06625	1.30928e-09	2.16174e-08	MCM7
11.6633	-1.10711	0.283939	-3.8991	9.6551e-05	0.000466838	ACIN1
3.75916	-1.59698	0.418399	-3.81687	0.000135153	0.000620737	GGA3
0.590276	-3.2806	0.803437	-4.0832	4.44194e-05	0.000236821	C4orf32
3.51444	-1.04077	0.280633	-3.70863	0.000208381	0.000898156	MED17
3.71834	-2.51687	0.403481	-6.23788	4.43552e-10	8.16672e-09	STRN
3.22978	-2.17683	0.443751	-4.90552	9.31806e-07	8.15249e-06	MPV17
4.90982	-6.41798	0.540052	-11.884	1.43334e-32	3.02824e-30	PRKCQ-AS1
1.66847	-1.07324	0.467005	-2.29814	0.021554	0.045856	FBXO30
11.207	-1.62302	0.250587	-6.47689	9.36314e-11	1.96815e-09	NUFIP2
4.22272	-2.21696	0.367955	-6.02509	1.69014e-09	2.73605e-08	MAST4
5.8094	-1.82748	0.351796	-5.19473	2.05023e-07	2.11884e-06	KDSR
20.1806	-1.23083	0.219355	-5.61115	2.00992e-08	2.58552e-07	ANXA5
7.47924	-1.16723	0.509796	-2.28961	0.0220442	0.0466997	FAM117A
4.36578	-1.27323	0.404858	-3.14488	0.00166154	0.00537531	OAT
4.18756	-1.29694	0.443116	-2.92687	0.00342394	0.00992545	APOL3
0.935954	-2.90296	0.571418	-5.08027	3.76908e-07	3.63916e-06	VDR
4.73113	-1.73012	0.310481	-5.57238	2.51287e-08	3.17999e-07	SUCO
1.1636	-4.31111	0.614092	-7.0203	2.21386e-12	6.07836e-11	NXNL2
8.65405	-1.12472	0.229087	-4.90957	9.12746e-07	7.99535e-06	EIF2A
1.61828	-1.84403	0.611179	-3.01716	0.00255152	0.00772708	TMEM135
2.31535	-1.51935	0.421462	-3.60496	0.000312201	0.00127509	ACD
2.25942	-2.10695	0.546345	-3.85645	0.000115048	0.000540547	CHRNB1
8.93036	-1.24721	0.271257	-4.5979	4.26765e-06	3.1608e-05	PPP4R3B
2.48834	-2.09678	0.625214	-3.3537	0.000797376	0.00287014	BCL3
9.01534	-1.26784	0.255396	-4.9642	6.89843e-07	6.24466e-06	PPP6C
6.11882	-1.53439	0.520917	-2.94556	0.00322367	0.00943042	SEC24C
9.90171	-1.10967	0.219249	-5.06122	4.1658e-07	3.97297e-06	IGBP1
7.78292	-1.30979	0.229647	-5.70348	1.17383e-08	1.57501e-07	CDS2
4.62822	-2.92986	0.407859	-7.1835	6.79473e-13	2.02623e-11	PARP12
2.93202	-2.31674	0.388586	-5.96198	2.49204e-09	3.90732e-08	ZYG11B
4.22295	-2.39198	0.463047	-5.16573	2.39501e-07	2.4232e-06	IL21R
1.32581	-1.20778	0.467089	-2.58577	0.0097162	0.0238786	MORC4
2.56056	-1.86346	0.471463	-3.95251	7.73354e-05	0.000385132	NFYB
4.54929	-1.64761	0.335872	-4.90548	9.31993e-07	8.15249e-06	MON2
18.1208	-1.20697	0.196494	-6.14251	8.12278e-10	1.4062e-08	TTC3
15.9597	-1.85754	0.308706	-6.01717	1.77496e-09	2.86221e-08	LARP1
26.2534	-1.31143	0.399593	-3.28192	0.00103103	0.00357193	ATP1B3
3.2657	-2.10221	0.437504	-4.805	1.54748e-06	1.28939e-05	PITRM1
7.96202	-1.11496	0.250633	-4.44856	8.64466e-06	5.76542e-05	GGA2
2.81729	-1.6389	0.475498	-3.4467	0.000567473	0.00212931	ZMYM4
1.55047	-1.59476	0.517902	-3.07927	0.00207506	0.00647612	NDC1
8.73404	-1.22369	0.323677	-3.78059	0.000156456	0.000704051	TECR
3.34016	-1.8766	0.307044	-6.11182	9.8502e-10	1.67736e-08	CEP104
2.39822	-4.17399	0.906641	-4.6038	4.14858e-06	3.08826e-05	DDX47
1.99315	-1.48843	0.452318	-3.29068	0.000999467	0.00347707	CKAP5
5.77848	-1.9256	0.333051	-5.7817	7.39497e-09	1.03804e-07	STXBP3
7.91461	-1.07986	0.361472	-2.98738	0.00281378	0.00841099	ORAI1
0.776073	-3.70074	0.726494	-5.09397	3.50639e-07	3.3995e-06	FFAR2
1.74416	-4.81824	0.543029	-8.8729	7.12623e-19	4.57879e-17	C11orf72
1.71513	-2.04735	0.525398	-3.89676	9.7487e-05	0.000470634	MIR22HG
0.596193	-2.2984	0.873506	-2.63123	0.00850757	0.0213288	DMPK
4.82031	-1.39286	0.376907	-3.6955	0.000219453	0.000939384	KBTBD2
4.14284	-1.24784	0.551831	-2.26127	0.0237428	0.0495736	ELMO2
2.10111	-1.72786	0.597626	-2.8912	0.00383776	0.0109268	CCAR2
5.38768	-1.4414	0.235805	-6.11269	9.79674e-10	1.67054e-08	IP6K2
0.848668	-3.53459	0.622869	-5.67469	1.38943e-08	1.83786e-07	CD274
2.30119	-1.37165	0.371567	-3.69152	0.000222914	0.000952236	UNKL
4.83904	-1.4296	0.380029	-3.76181	0.000168691	0.000749206	ARHGAP35
1.89282	-5.04946	0.511654	-9.86891	5.67779e-23	5.20394e-21	C16orf13
3.94871	-2.15403	0.341774	-6.30249	2.92893e-10	5.60816e-09	ENTPD4
1.56482	-2.04556	0.715694	-2.85815	0.00426116	0.0119093	DNAJC25
4.80271	-2.02829	0.399451	-5.0777	3.82035e-07	3.68296e-06	NPHP3
0.746076	-3.59985	0.796779	-4.518	6.24268e-06	4.37656e-05	BCKDHA
3.73731	-1.26731	0.328228	-3.86107	0.000112893	0.000532633	SYVN1
3.6156	-2.38209	0.732673	-3.25123	0.00114908	0.00391346	IFI44L
1.02154	-1.50091	0.57358	-2.61674	0.00887739	0.0221048	PIK3C2B
1.40403	-1.29559	0.50926	-2.54406	0.0109573	0.0264369	PRDM8
6.50355	-1.01131	0.262683	-3.84992	0.000118154	0.000554306	TSPYL1
1.64928	-2.04585	0.463826	-4.41082	1.02982e-05	6.70322e-05	NFYA
6.00814	-1.19099	0.254251	-4.6843	2.80918e-06	2.19401e-05	CUL4A
6.14193	-1.46072	0.357704	-4.08359	4.43461e-05	0.000236633	CHD8
3.48701	-2.78009	0.400632	-6.93926	3.94166e-12	1.0236e-10	SLC37A3
5.48172	-1.37532	0.237906	-5.78095	7.42786e-09	1.04149e-07	TMX3
5.58409	-1.51122	0.531393	-2.84388	0.00445675	0.0123782	IL6R
1.17219	-4.32817	0.63066	-6.86293	6.74628e-12	1.69884e-10	GET4
4.15501	-1.7516	0.386365	-4.53355	5.80004e-06	4.11483e-05	ZBTB40
7.05342	-1.60159	0.264973	-6.04433	1.50029e-09	2.44779e-08	RPS6KA5
11.6319	-1.50777	0.289787	-5.20302	1.96076e-07	2.03674e-06	GNA13
3.82376	-3.02511	0.521041	-5.80589	6.40247e-09	9.14167e-08	KANSL3
5.51923	-1.54617	0.313017	-4.93957	7.82951e-07	6.97106e-06	ATP2A2
5.38494	-2.07534	0.323854	-6.40827	1.47179e-10	2.97822e-09	VPS53
4.02794	-1.76943	0.36348	-4.86802	1.12721e-06	9.67013e-06	MTMR6
1.17602	-1.78702	0.48305	-3.69945	0.000216068	0.000926485	ZNF337
5.35726	-1.74376	0.298718	-5.83749	5.29935e-09	7.72589e-08	CHP1
1.55875	-3.65827	0.645199	-5.66999	1.42806e-08	1.88567e-07	CEACAM1
3.29679	-3.17108	0.651336	-4.86857	1.12407e-06	9.64983e-06	PATJ
5.4619	-1.27613	0.446021	-2.86115	0.00422112	0.0118212	MYD88
9.68788	-1.04037	0.26707	-3.89549	9.80024e-05	0.00047239	CTDSP2
3.95234	-1.99152	0.481554	-4.13561	3.54018e-05	0.000194398	ABCC1
5.29443	-2.07556	0.340665	-6.09268	1.11038e-09	1.85535e-08	ARRDC2
6.7568	-1.05968	0.28286	-3.74631	0.000179453	0.000790698	ARFGEF1
2.19027	-5.15791	0.49279	-10.4667	1.22799e-25	1.39154e-23	MFSD14A
6.99006	-2.31686	0.265174	-8.73715	2.39058e-18	1.43262e-16	PHF12
1.09621	-1.54493	0.652662	-2.36712	0.0179273	0.0395865	ZNF692
1.16781	-4.24491	0.797889	-5.32017	1.0367e-07	1.14156e-06	LOC389906
1.24975	-4.39623	0.652206	-6.74055	1.57792e-11	3.76075e-10	LOC90784
2.81437	-1.76296	0.434003	-4.06208	4.86365e-05	0.00025667	BAK1
1.22699	-1.7928	0.728457	-2.46109	0.0138515	0.0321107	DIEXF
0.530126	-3.0963	0.891257	-3.47408	0.000512606	0.00195342	LOC401324
4.34345	-2.90433	0.776039	-3.7425	0.000182198	0.000800527	C6orf89
1.86741	-1.3549	0.401424	-3.37523	0.000737548	0.00268268	PGM2
9.06312	-1.41294	0.465642	-3.03438	0.00241029	0.00737645	RASGRP2
2.13358	-2.11925	0.368721	-5.74756	9.05409e-09	1.24569e-07	SARNP
7.12854	-1.6316	0.275268	-5.92731	3.0793e-09	4.68091e-08	CRLF3
1.5328	-2.46017	0.474803	-5.18147	2.20147e-07	2.25113e-06	DOT1L
5.25553	-2.16286	0.738126	-2.9302	0.00338745	0.00983569	KIAA0368
5.37444	-1.37136	0.359544	-3.81417	0.000136643	0.000625965	AHR
2.80033	-1.89185	0.373333	-5.06747	4.0313e-07	3.8565e-06	AKAP1
0.764927	-2.02664	0.599737	-3.37921	0.000726937	0.00265104	BLM
9.64823	-1.09585	0.187582	-5.84195	5.15925e-09	7.56589e-08	PAFAH1B2
2.50169	-1.17238	0.440767	-2.65985	0.00781752	0.0199153	ZNF384
4.61221	-1.47628	0.424826	-3.47503	0.000510798	0.00194712	ATMIN
3.17889	-5.82618	0.454923	-12.807	1.499e-37	4.15224e-35	ANKRD44-IT1
1.61932	-2.92261	0.422654	-6.91489	4.68231e-12	1.196e-10	LRRC8B
14.9281	-1.31185	0.390825	-3.35661	0.000789055	0.00284512	VPS13C
1.4907	-1.19671	0.486436	-2.46015	0.0138878	0.032171	GALNS
1.40398	-2.1662	0.538158	-4.02522	5.69213e-05	0.000294408	HEATR5A
6.4205	-1.3201	0.261816	-5.04209	4.60481e-07	4.32221e-06	NFIC
0.429997	-2.78862	0.926723	-3.00912	0.00262004	0.00790961	C1orf220
23.9719	-1.43717	0.239503	-6.00064	1.96541e-09	3.14087e-08	IL10RA
3.26511	-5.85192	0.483649	-12.0995	1.0625e-33	2.54694e-31	ZIM2-AS1
1.36656	-3.46281	0.808361	-4.28374	1.8378e-05	0.000110828	IL12RB2
6.67324	-1.90969	0.347671	-5.49282	3.9557e-08	4.82464e-07	RASSF3
1.51829	-1.78059	0.577114	-3.08534	0.0020332	0.00636461	CARM1
7.26125	-1.29261	0.362787	-3.563	0.000366642	0.00146059	API5
1.08484	-4.19831	0.686408	-6.11635	9.57412e-10	1.63706e-08	LOC146880
1.68094	-4.73978	0.516115	-9.18358	4.16978e-20	3.05743e-18	RNF31
10.5916	-1.28916	0.336784	-3.82785	0.000129266	0.00059722	B4GALT1
1.47232	-1.90013	0.464618	-4.08966	4.31997e-05	0.000231407	LRSAM1
2.8473	-1.489	0.482304	-3.08726	0.00202013	0.00633481	SLC30A5
0.732193	-2.07387	0.694494	-2.98617	0.00282497	0.00843835	ZNF815P
3.23798	-1.24018	0.42223	-2.93721	0.00331178	0.00965647	PPP4R1
2.34223	-3.58725	0.464586	-7.7214	1.15056e-14	4.42647e-13	NCAPH
0.731263	-3.64371	0.616941	-5.9061	3.5031e-09	5.26733e-08	LOC100128494
5.65599	-1.36283	0.479665	-2.84121	0.00449422	0.0124684	EML3
3.07031	-2.7528	0.504076	-5.46109	4.73223e-08	5.63932e-07	TCAF1
8.22052	-1.20051	0.297431	-4.03624	5.43137e-05	0.000282445	TBL1XR1
1.9361	-1.83253	0.636511	-2.87902	0.0039891	0.0113061	SEMA4C
10.5218	-7.55147	0.437846	-17.2469	1.18111e-66	9.20156e-64	LOC101929486
1.49421	-1.73673	0.513262	-3.38372	0.000715122	0.00261407	MCM4
1.92607	-5.06829	0.542612	-9.34054	9.5847e-21	7.5616e-19	ARHGEF18
4.69294	-3.10833	0.559807	-5.5525	2.81618e-08	3.53511e-07	PARP15
5.5225	-1.65731	0.346621	-4.78133	1.74136e-06	1.42897e-05	ASB8
6.62689	-1.59097	0.275095	-5.78333	7.32343e-09	1.03032e-07	XPC
2.55157	-2.54312	0.391079	-6.50282	7.88293e-11	1.68543e-09	DDX58
1.85389	-1.18922	0.521518	-2.28032	0.022589	0.0476836	ZNF700
5.31337	-1.03363	0.227143	-4.55056	5.35036e-06	3.84837e-05	HIPK2
1.6474	-4.84452	0.56445	-8.58273	9.26449e-18	5.08731e-16	LOC101927973
1.85229	-2.25513	0.421292	-5.35288	8.65654e-08	9.64606e-07	EIF2AK3
3.75467	-1.30965	0.419775	-3.11988	0.00180927	0.00577384	BTBD1
16.9772	-1.18257	0.499325	-2.36833	0.0178686	0.0394982	BIN2
2.65778	-1.27705	0.371749	-3.43525	0.000592002	0.00221335	UTP6
11.6441	-1.23114	0.25355	-4.8556	1.2002e-06	1.0268e-05	CLTC
9.45007	-1.68299	0.274941	-6.12128	9.28287e-10	1.59381e-08	SLC4A7
4.49405	-4.00104	0.519789	-7.69744	1.38817e-14	5.29162e-13	PSMB10
6.72321	-1.18862	0.407484	-2.91698	0.00353441	0.0101888	RBCK1
2.3261	-1.0229	0.41003	-2.49469	0.0126067	0.0297563	EIF5A2
6.08356	-2.61554	0.307289	-8.51164	1.71488e-17	9.01941e-16	RAPGEF6
5.43358	-1.01268	0.359598	-2.81616	0.00486015	0.0133117	RNF38
3.95938	-2.0611	0.444704	-4.63476	3.57348e-06	2.70124e-05	SMC6
7.68592	-2.33399	0.365805	-6.38041	1.76615e-10	3.54511e-09	IL17RA
1.02282	-1.99953	0.59435	-3.36424	0.000767552	0.00277803	ZNF773
8.07404	-2.91388	0.890922	-3.27063	0.00107307	0.0036909	C19orf66
4.10326	-1.56746	0.312159	-5.02135	5.13086e-07	4.76573e-06	OGFOD1
3.50135	-1.33042	0.3141	-4.23567	2.2787e-05	0.000133352	ADARB1
1.43547	-2.27386	0.581873	-3.90784	9.31269e-05	0.000451859	ZNF780B
1.648	-1.35253	0.59214	-2.28414	0.0223633	0.0472713	SGPP1
2.84495	-2.27303	0.437521	-5.19526	2.04435e-07	2.11476e-06	DVL3
3.9047	-2.60844	0.517467	-5.04079	4.63605e-07	4.34499e-06	SH2D3C
2.90978	-1.53058	0.377631	-4.05312	5.05396e-05	0.000265365	TCAF2
8.62302	-1.5687	0.263174	-5.96068	2.51183e-09	3.92355e-08	TLK1
1.01433	-2.56224	0.844694	-3.03333	0.00241868	0.00738809	CPM
2.03258	-3.44117	0.670979	-5.12858	2.91943e-07	2.89966e-06	ANKRD42
0.963878	-4.0309	0.623073	-6.46938	9.84033e-11	2.06151e-09	OIP5-AS1
6.16152	-1.71398	0.286457	-5.98338	2.18548e-09	3.46591e-08	PANK2
1.41501	-1.45286	0.447785	-3.24456	0.00117633	0.0039921	TMEM106A
3.26498	-3.29726	0.632318	-5.21456	1.84251e-07	1.92192e-06	TNIP3
0.93049	-3.5131	0.643103	-5.46274	4.6884e-08	5.59244e-07	BSPRY
1.62295	-1.23363	0.456617	-2.70168	0.00689897	0.0179008	TUBGCP3
7.2469	-1.32341	0.310069	-4.2681	1.97146e-05	0.000117805	NSRP1
0.900821	-2.3614	0.829276	-2.84755	0.00440572	0.0122529	CRIPAK
0.668827	-2.83092	0.659964	-4.2895	1.79075e-05	0.0001082	PTAFR
1.93975	-1.50595	0.486795	-3.0936	0.00197742	0.00622014	RIOK2
1.55417	-1.78802	0.496243	-3.60312	0.000314417	0.00128204	INTS7
2.04872	-1.57669	0.510732	-3.08712	0.00202108	0.0063362	ACAD8
1.01908	-2.86428	0.639861	-4.47641	7.59077e-06	5.17609e-05	ALG10B
1.7554	-1.9126	0.52829	-3.62037	0.000294186	0.00121104	ATP11C
18.7183	-1.06476	0.290153	-3.66965	0.000242881	0.00102617	PTK2B
1.01131	-3.51841	1.05705	-3.32853	0.000873047	0.00309602	SYCP2
9.98788	-1.63978	0.216706	-7.56682	3.82468e-14	1.36604e-12	TMEM245
1.40593	-3.2456	0.532511	-6.0949	1.09509e-09	1.83226e-08	ZNF346
2.88625	-1.36877	0.378393	-3.61732	0.000297666	0.00122191	MLH1
3.47049	-1.95967	0.363518	-5.39084	7.01286e-08	7.95408e-07	FNDC3A
4.6097	-6.35666	0.467784	-13.5889	4.66152e-42	1.5291e-39	TOMM6
4.24983	-2.38286	0.377045	-6.31983	2.61857e-10	5.06839e-09	USF3
0.819558	-2.69038	0.6457	-4.16661	3.09158e-05	0.000173276	C4orf33
1.49815	-2.00109	0.434423	-4.60632	4.09854e-06	3.06102e-05	CCSAP
1.89822	-2.19451	0.409221	-5.36265	8.20086e-08	9.18452e-07	RBAK
5.91125	-1.57987	0.290857	-5.4318	5.57897e-08	6.51751e-07	PURB
7.50989	-1.13082	0.24902	-4.54109	5.59649e-06	4.00002e-05	DENR
1.65426	-1.08254	0.476341	-2.27261	0.0230494	0.048434	POFUT1
2.26451	-1.07817	0.474479	-2.27233	0.0230664	0.0484617	RNF20
3.71143	-1.21653	0.352504	-3.45111	0.000558294	0.00209929	CLASP2
2.6449	-1.85844	0.381966	-4.86547	1.14185e-06	9.78897e-06	RNPC3
6.36721	-2.33275	0.270175	-8.63422	5.91307e-18	3.39661e-16	IPO9
4.55163	-1.20736	0.287018	-4.20655	2.59294e-05	0.000148944	KPNA3
0.820879	-1.43499	0.576408	-2.48953	0.0127912	0.0301174	FANCI
2.06942	-5.14026	0.629877	-8.16073	3.33011e-16	1.54312e-14	MT-TK
4.19512	-1.22552	0.458105	-2.67519	0.00746871	0.0191322	ZNF518A
3.59369	-1.28409	0.408668	-3.14213	0.00167726	0.00541914	CES2
4.11752	-2.28116	0.323531	-7.05081	1.7788e-12	4.99385e-11	PAPOLG
6.73811	-1.34628	0.266339	-5.05476	4.30938e-07	4.08801e-06	SUPT6H
1.27037	-2.1498	0.672548	-3.1965	0.00139106	0.00461197	CPEB2
11.5054	-1.31415	0.252984	-5.19459	2.0517e-07	2.11884e-06	UHMK1
[truncated: 1,908 more rows]

## Sheet: Breast Tissue vs Milk
baseMean	log2FoldChange	lfcSE	stat	pvalue	padj	gene
325.915	1.62086	0.571173	2.83777	0.00454299	0.0125789	TXNIP
6.7399	1.34379	0.330701	4.06346	4.83504e-05	0.000255376	POLE4
85.8831	3.3312	0.707195	4.71045	2.47172e-06	1.95247e-05	DUSP1
374.466	1.00621	0.273355	3.68098	0.000232342	0.000987099	BTG1
449.209	1.51843	0.176527	8.60172	7.85328e-18	4.40951e-16	RPS14
83.5035	1.02213	0.249209	4.10148	4.10511e-05	0.000220847	CD7
1.02451	2.951	0.892492	3.30647	0.000944802	0.00331185	TRMT61B
13.9204	1.32499	0.195678	6.77126	1.27663e-11	3.09389e-10	COX14
43.7789	1.03603	0.442298	2.34238	0.0191614	0.0417784	PIK3IP1
24.2138	1.27858	0.23198	5.51158	3.55636e-08	4.39346e-07	UQCR10
410.245	3.12696	0.286105	10.9294	8.33936e-28	1.11774e-25	RPS18
121.169	2.38848	0.583665	4.09221	4.27274e-05	0.000229172	ZFP36
121.213	2.46349	0.739445	3.33154	0.000863655	0.00306708	RPS26
17.1874	1.80377	0.38244	4.71647	2.39974e-06	1.90892e-05	PPP1R15A
443.917	1.55795	0.317288	4.91019	9.09861e-07	7.9813e-06	RPL13A
117.076	1.16119	0.234449	4.95284	7.31365e-07	6.55342e-06	S100A6
1.44481	4.41844	1.6166	2.73316	0.00627302	0.0164687	G0S2
11.9385	1.00641	0.325546	3.09145	0.00199183	0.00625869	VASP
179.88	2.88291	0.318254	9.05852	1.32236e-19	9.15734e-18	TSC22D3
70.702	1.0964	0.238228	4.60233	4.1779e-06	3.10355e-05	S100A10
34.6351	1.97194	0.316325	6.23389	4.54991e-10	8.34038e-09	CD63
114.389	1.15492	0.11058	10.4442	1.55705e-25	1.73291e-23	NACA
4.24178	1.6147	0.38991	4.14122	3.45463e-05	0.00019054	SERTAD1
48.296	1.06936	0.207807	5.14592	2.66208e-07	2.66705e-06	S100A11
4.70441	1.17136	0.327183	3.58015	0.000343401	0.00138214	KPNA5
21.5361	1.11896	0.231696	4.82944	1.36918e-06	1.15551e-05	RABAC1
5.04678	3.30708	1.14906	2.87808	0.00400101	0.0113373	LINC00152
2.44358	1.73249	0.540324	3.20638	0.00134414	0.00447748	MGMT
124.614	1.23202	0.324837	3.79274	0.000148997	0.000676345	VIM
196.969	1.62891	0.346122	4.70618	2.52402e-06	1.98874e-05	FTL
13.4108	1.83036	0.365036	5.01418	5.32597e-07	4.9396e-06	APH1A
73.5877	1.47738	0.326168	4.52952	5.91186e-06	4.18463e-05	NFKBIA
17.8355	1.54298	0.264773	5.82754	5.62492e-09	8.15287e-08	GSTP1
20.0147	1.01795	0.234395	4.34287	1.40636e-05	8.77392e-05	METTL9
1.3554	2.10919	0.793226	2.659	0.0078373	0.0199412	PTRH1
7.03121	2.0187	0.271661	7.43096	1.07816e-13	3.5838e-12	PSMD4
18.975	1.15691	0.192029	6.02468	1.69446e-09	2.73949e-08	WDR83OS
31.121	1.03341	0.37735	2.7386	0.00617021	0.0162511	CALR
12.6016	1.28797	0.237306	5.42745	5.71634e-08	6.66549e-07	NOP10
10.4056	1.02786	0.32868	3.12723	0.00176464	0.00565601	TALDO1
15.324	1.15251	0.235114	4.90192	9.49033e-07	8.2841e-06	NDUFB10
7.50965	1.71274	0.31183	5.49253	3.9621e-08	4.82772e-07	DNAJC7
36.1503	1.08084	0.457908	2.36039	0.0182556	0.0401745	TAGLN2
5.24828	1.94874	0.498172	3.91178	9.16175e-05	0.00044575	GFOD1
50.193	1.1064	0.342793	3.22759	0.00124837	0.00420111	TUBA1B
9.35688	1.67232	0.628852	2.65932	0.0078299	0.0199346	CMSS1
2.32836	2.33559	0.65911	3.54355	0.000394773	0.00155674	MPPE1
5.75191	1.61134	0.707113	2.27876	0.0226813	0.0478218	EGR1
9.44043	1.43841	0.408152	3.52422	0.000424738	0.00165397	ITGAE
8.51128	1.25487	0.246265	5.0956	3.47644e-07	3.37491e-06	NDUFAF3
20.6345	1.03752	0.259359	4.00034	6.32514e-05	0.000323126	NDUFB2
19.7857	2.45978	0.264475	9.3006	1.39654e-20	1.08799e-18	UQCRH
55.9189	1.89962	0.386169	4.91914	8.69259e-07	7.65206e-06	MT2A
40.9491	3.12335	1.32175	2.36304	0.0181256	0.039925	ATP5E
14.8638	2.98465	0.341708	8.73451	2.44719e-18	1.45953e-16	MZT2A
7.68269	1.42789	0.440584	3.24089	0.00119156	0.00403608	LNPEP
19.7435	1.68423	0.595727	2.82718	0.00469597	0.0129302	TUBB4B
13.1277	1.25685	0.3486	3.60541	0.000311657	0.00127329	CEBPB
14.2078	1.6221	0.29572	5.48526	4.12872e-08	5.01115e-07	LSM7
1.90168	1.71341	0.472373	3.62723	0.000286474	0.00118281	PFDN6
32.1568	1.18656	0.190849	6.21729	5.05815e-10	9.13766e-09	COMMD6
1.51367	1.82072	0.644839	2.82353	0.00474981	0.0130583	NMB
7.4546	6.49155	0.959615	6.76474	1.33545e-11	3.21358e-10	FCER1G
3.22411	1.66586	0.493146	3.37802	0.000730106	0.00266104	NUDT1
65.2633	4.66033	0.836881	5.5687	2.5665e-08	3.24128e-07	FOS
20.1316	1.10252	0.263229	4.18845	2.80869e-05	0.000159305	PRDX1
5.22937	1.83016	0.395125	4.63185	3.62407e-06	2.73427e-05	HBP1
34.6865	1.52762	0.301701	5.06335	4.11949e-07	3.93181e-06	JUN
38.726	1.81106	0.320919	5.64336	1.66761e-08	2.17434e-07	LGALS1
19.1334	1.54072	0.293498	5.24951	1.52501e-07	1.62334e-06	TSPO
10.3118	1.2726	0.404618	3.1452	0.00165974	0.00537111	MYDGF
42.5344	1.05491	0.326248	3.23346	0.001223	0.00412682	FKBP5
2.33644	1.42653	0.630877	2.26118	0.0237482	0.0495765	MED31
3.47309	2.89918	0.565119	5.1302	2.8943e-07	2.87699e-06	VGLL4
11.6101	1.44745	0.283114	5.11261	3.17737e-07	3.12349e-06	BATF
29.391	1.23536	0.341381	3.61872	0.00029606	0.00121772	TXN
2.07895	1.46545	0.468173	3.13015	0.00174714	0.00561437	ATG4D
10.7484	1.08696	0.411106	2.644	0.00819332	0.0207164	GADD45GIP1
0.971224	2.67052	1.14104	2.34041	0.0192624	0.0419619	COL5A1
12.2832	1.43204	0.23655	6.05385	1.41424e-09	2.32259e-08	KRT10
11.3366	1.60698	0.244912	6.56145	5.32887e-11	1.1715e-09	RPS19BP1
11.7062	1.48716	0.25392	5.85681	4.71855e-09	6.99367e-08	TMEM160
2.78609	2.38734	0.641164	3.72345	0.000196517	0.000855301	ZDHHC24
10.5241	1.52728	0.499705	3.05637	0.00224036	0.00692611	NPC2
8.11028	1.01053	0.402992	2.50758	0.0121563	0.0288845	ELK3
10.2248	1.16079	0.252341	4.60009	4.22314e-06	3.13155e-05	SCAND1
4.21494	1.30556	0.37252	3.50468	0.000457148	0.00176256	JPX
10.2582	1.22491	0.271842	4.50594	6.60794e-06	4.59643e-05	BAX
3.16954	2.21568	0.470319	4.71102	2.46479e-06	1.94823e-05	AGO3
13.5108	1.37182	0.299239	4.58435	4.55396e-06	3.347e-05	ANKRD28
2.22383	2.81667	0.714718	3.94096	8.11571e-05	0.000400643	ELOVL6
19.5905	1.00208	0.207637	4.82613	1.3921e-06	1.17088e-05	VAMP8
16.6208	2.38013	0.443299	5.36914	7.91146e-08	8.88436e-07	EIF5A
3.1899	4.77348	0.886337	5.38563	7.21914e-08	8.16576e-07	KAT5
22.0597	1.17954	0.313023	3.76821	0.00016442	0.000732485	PDIA3
7.15897	1.40058	0.444523	3.15074	0.00162858	0.00528513	GABPB1
3.25612	1.32128	0.436761	3.02517	0.00248495	0.0075567	CISD3
10.3759	2.29911	0.324565	7.08367	1.40389e-12	3.97714e-11	SRSF9
7.36548	2.58275	0.498763	5.17831	2.23906e-07	2.28395e-06	CAPG
4.28349	2.11059	0.419134	5.0356	4.76349e-07	4.45105e-06	ACO2
7.45436	1.04355	0.335836	3.10731	0.00188799	0.00597725	DCTN3
5.36622	1.0219	0.359614	2.84167	0.00448781	0.0124561	MRPS7
10.4081	2.5853	0.378068	6.83818	8.02038e-12	1.99549e-10	RHOC
5.80422	1.17237	0.3567	3.28672	0.00101361	0.0035194	PSMD3
20.3363	1.30677	0.343784	3.80113	0.00014404	0.000656715	PPP1CA
10.1796	1.71092	0.453109	3.77596	0.000159395	0.000714185	BST2
5.72629	1.69	0.455568	3.70966	0.00020754	0.000896051	ZNF428
4.27463	1.88107	0.488996	3.84679	0.000119674	0.000560592	SUMF2
33.0219	1.03098	0.233134	4.42227	9.76686e-06	6.41771e-05	UQCR11
0.41761	3.61717	1.47754	2.4481	0.0143611	0.0330827	RAB40B
2.35612	1.72364	0.577483	2.98474	0.0028382	0.00846974	COQ7
2.62873	1.68898	0.448393	3.76675	0.000165388	0.000736274	TMEM141
1.83935	1.3972	0.612346	2.28172	0.0225057	0.047532	HIST3H2A
11.1583	1.70031	0.315386	5.3912	6.99874e-08	7.94529e-07	CLPP
3.87918	1.05906	0.435412	2.43232	0.0150023	0.0342687	UROS
7.35589	2.97602	0.95567	3.11407	0.00184527	0.00586429	NACA2
9.83389	1.27143	0.420214	3.02568	0.00248077	0.00754766	NDUFS8
4.27682	1.1325	0.480696	2.35596	0.018475	0.0405371	YPEL1
61.749	1.40052	0.370645	3.77861	0.000157707	0.000707895	KLRD1
2.93076	1.74093	0.60914	2.85802	0.00426292	0.0119115	DAPK2
3.9514	1.3027	0.457203	2.84929	0.00438174	0.0121971	TMEM183A
10.4872	1.05417	0.310258	3.39773	0.000679479	0.00250435	PTPN7
4.00553	1.20554	0.403989	2.98408	0.0028443	0.00848316	FRG1
2.31249	3.77084	0.742583	5.078	3.81423e-07	3.6799e-06	NOC2L
10.4025	1.46272	0.457803	3.19509	0.00139786	0.00463289	ERN1
4.01321	1.23923	0.3969	3.12228	0.00179458	0.00573931	MRPS18C
15.3781	1.00129	0.306182	3.27025	0.00107451	0.00369484	FAM177A1
3.70714	1.09568	0.461667	2.37331	0.0176294	0.0391153	JOSD2
2.47129	3.17336	0.691585	4.58854	4.46353e-06	3.28849e-05	TSPAN31
37.4898	2.41015	0.270976	8.8943	5.87878e-19	3.81661e-17	DDIT4
16.6547	1.17324	0.162293	7.22914	4.86069e-13	1.47059e-11	PPP1R2
0.933152	1.97604	0.795668	2.4835	0.01301	0.0305116	LINC01003
13.2722	1.63252	0.272499	5.99093	2.08639e-09	3.31721e-08	ANAPC11
3.54686	1.44326	0.50155	2.8776	0.00400712	0.0113443	SLC39A1
3.68126	1.35089	0.363486	3.71648	0.000202019	0.000875581	PPTC7
17.6839	3.47052	0.679002	5.11121	3.20101e-07	3.13684e-06	LMNA
4.86039	1.34228	0.330048	4.06691	4.76404e-05	0.000252053	M6PR
6.34751	2.67276	0.519301	5.14685	2.64903e-07	2.65979e-06	SMIM3
5.30575	1.50376	0.420625	3.57507	0.000350137	0.00140653	PPP1R14B
12.5706	1.2675	0.284406	4.45667	8.32431e-06	5.58764e-05	MGST3
3.74344	1.8037	0.397359	4.53921	5.64656e-06	4.02391e-05	UBE2E3
10.931	2.06869	0.665057	3.11055	0.00186739	0.0059214	GLIPR2
0.410441	2.38369	0.963408	2.47423	0.0133525	0.0311566	NCKAP1
25.2352	1.84216	0.209273	8.80265	1.33622e-18	8.28655e-17	POLR2L
11.2866	1.05638	0.340238	3.10482	0.00190393	0.00602195	NDUFB7
3.04314	1.33143	0.411905	3.23236	0.00122773	0.00413837	RNF130
3.91618	4.46511	0.799056	5.58797	2.29733e-08	2.92505e-07	NTMT1
11.1499	1.33112	0.307562	4.32799	1.5048e-05	9.29038e-05	LAMTOR1
3.92786	2.04945	0.506878	4.04328	5.2708e-05	0.000274898	DLST
2.3098	2.60355	0.891781	2.9195	0.00350598	0.0101186	RNASEK
1.71555	2.14828	0.709227	3.02905	0.00245328	0.00748045	ATF3
8.52478	2.9676	0.816516	3.63447	0.000278556	0.00115471	FGFBP2
7.03774	1.41332	0.343071	4.11962	3.79493e-05	0.000206838	TMEM208
2.69418	2.65054	0.653123	4.05825	4.94409e-05	0.000260584	BRAF
9.87402	1.70931	0.530848	3.21996	0.00128209	0.00430068	CEBPD
1.93278	1.66662	0.549139	3.03498	0.00240555	0.00736555	GDF11
6.19345	1.12887	0.299714	3.76648	0.000165566	0.000736801	ATF6B
0.552656	2.61445	1.14927	2.27489	0.0229128	0.0481795	FAHD2A
3.11442	2.11364	0.529514	3.99167	6.56105e-05	0.000333538	IFRD2
3.09424	2.65951	0.502853	5.28885	1.23089e-07	1.33186e-06	AGPAT2
21.968	4.59077	0.491025	9.34938	8.8167e-21	7.00001e-19	MIF
3.87825	1.15789	0.366551	3.15889	0.0015837	0.00516371	MLX
8.46879	2.66891	0.354817	7.52195	5.39635e-14	1.87892e-12	PDIA6
1.01272	2.20849	0.866136	2.54982	0.0107777	0.0260711	BORCS8
11.0193	1.4925	0.59738	2.49841	0.0124753	0.0295075	CTSA
6.48618	1.13452	0.474614	2.3904	0.0168298	0.0376159	FBXL15
26.9011	2.74616	0.322373	8.51859	1.61501e-17	8.53015e-16	MZT2B
21.1207	2.2929	0.511412	4.48346	7.34411e-06	5.02714e-05	XCL1
1.63646	1.46666	0.5124	2.86232	0.00420548	0.011788	WDR70
2.90053	1.13569	0.408296	2.78154	0.00541024	0.0145813	PEX26
6.32541	1.2873	0.315593	4.07897	4.5235e-05	0.000240757	MRPS12
5.28005	1.6833	0.374423	4.49572	6.93339e-06	4.77748e-05	IAH1
3.3868	1.48356	0.496856	2.9859	0.00282748	0.00844181	AAED1
2.59653	1.24743	0.525426	2.37412	0.0175908	0.0390488	CHCHD5
8.57057	1.99916	0.636243	3.14213	0.00167722	0.00541914	ITGA1
4.45739	1.14692	0.48222	2.37843	0.0173867	0.0386596	CHPT1
5.11884	1.09499	0.386783	2.83102	0.00463991	0.0127929	MPG
0.689105	2.31041	0.995092	2.3218	0.0202435	0.0436114	TRMT61A
6.29191	1.50438	0.385326	3.90418	9.45457e-05	0.000458031	GCHFR
22.6235	1.38647	0.38347	3.6156	0.000299654	0.00122868	CD3G
4.07262	2.55554	0.524235	4.87479	1.08922e-06	9.39594e-06	ATOX1
7.94274	2.83126	0.733197	3.86153	0.000112681	0.000532035	FAM133B
8.57394	1.37644	0.45912	2.998	0.00271757	0.00816088	SPRY1
5.68969	1.37895	0.49754	2.77154	0.00557922	0.0149398	DYNLL2
1.54538	1.51032	0.568854	2.65502	0.00793042	0.0201411	NUDT14
13.9174	1.46649	0.624488	2.34831	0.0188589	0.041227	TYROBP
2.68756	1.8293	0.603675	3.03028	0.0024433	0.00745186	TBC1D14
6.40486	3.36793	1.32869	2.53477	0.011252	0.0270399	RPSAP58
1.82502	1.54365	0.476359	3.24052	0.00119311	0.00404024	MBD5
1.76051	1.87222	0.756684	2.47425	0.0133517	0.0311566	RHOB
7.07423	1.20076	0.494582	2.42783	0.0151893	0.0346259	CORO1B
2.24077	2.10819	0.568911	3.70567	0.000210837	0.000906546	MFSD12
3.33777	1.46633	0.647295	2.26533	0.0234927	0.0491419	MT1E
1.30869	1.8173	0.762512	2.38331	0.0171578	0.0382372	SERPINE2
1.05767	3.77801	1.5687	2.40837	0.0160239	0.0361613	CLIC4
3.76823	1.23783	0.443379	2.79181	0.00524145	0.0141906	RECQL
3.82731	2.69183	1.1855	2.27064	0.023169	0.0486198	TNFRSF12A
4.43327	1.24731	0.425395	2.93213	0.00336642	0.00978374	FAM173A
14.6247	4.3018	0.666867	6.45077	1.11285e-10	2.31195e-09	SPON2
18.0077	2.46917	0.50844	4.85636	1.19561e-06	1.02358e-05	KLRC1
1.24429	3.07859	1.29118	2.38433	0.0171102	0.0381878	MGLL
19.3985	3.57042	0.45116	7.91387	2.49513e-15	1.05788e-13	AREG
4.0094	1.0361	0.44179	2.34522	0.0190157	0.0415405	LENG8
6.71326	2.16972	0.496973	4.36586	1.26625e-05	8.02836e-05	CD226
5.46246	1.65119	0.364915	4.52487	6.04313e-06	4.26302e-05	ECHS1
9.03429	1.5215	0.28723	5.29716	1.17619e-07	1.28046e-06	PSMB7
272.823	8.22008	0.704567	11.6668	1.88287e-31	3.66718e-29	RPL21
7.21802	1.53422	0.391542	3.9184	8.91383e-05	0.000435047	IFI27L2
7.91942	1.01958	0.303786	3.35624	0.000790089	0.00284802	MAGOH
0.745644	3.57802	0.945721	3.78338	0.000154711	0.000697963	PHKG1
1.96793	3.10306	1.13979	2.72249	0.00647915	0.016942	EPHA1
1.44277	3.19012	0.894887	3.56483	0.000364097	0.00145371	AP1S1
2.81291	1.06761	0.458914	2.32639	0.0199978	0.0432239	ACAT2
3.34837	1.14757	0.338102	3.39417	0.000688369	0.00253113	PLEKHJ1
3.57843	2.43945	1.00633	2.4241	0.0153464	0.0348884	LINC00892
1.54941	1.49361	0.618813	2.41368	0.0157925	0.0357059	FAM45A
1.963	4.27184	0.940951	4.53991	5.62776e-06	4.01743e-05	SYNE3
0.867633	2.36161	0.983397	2.40148	0.0163289	0.0367335	TTLL3
4.60695	4.4071	0.629521	7.00071	2.54667e-12	6.87105e-11	LUC7L2
7.7983	2.67677	0.529377	5.05645	4.27125e-07	4.05801e-06	APBA2
3.10566	1.50597	0.47146	3.19427	0.00140185	0.00464366	YIF1A
1.3237	1.63045	0.69915	2.33204	0.0196985	0.0427462	BCAS4
3.41156	1.15626	0.381144	3.03366	0.00241603	0.00738496	CREB3
6.35534	4.4664	0.566996	7.8773	3.34532e-15	1.37169e-13	CCDC107
1.19251	3.0726	0.850877	3.6111	0.000304898	0.00124854	AAMDC
0.812645	2.23368	0.970789	2.30089	0.021398	0.0456254	MRPS17
3.37576	1.27833	0.430933	2.96641	0.00301294	0.00891226	ZNF32
1.2008	1.98966	0.826153	2.40834	0.0160253	0.0361613	NFKBIL1
1.42226	2.76633	0.851548	3.24859	0.0011598	0.0039435	ACOT8
2.58627	1.2899	0.493201	2.61537	0.00891298	0.02218	PPIL2
4.64856	2.30499	0.423403	5.44397	5.21059e-08	6.13723e-07	VTI1B
1.9021	2.95788	0.76529	3.86505	0.000111068	0.000526396	AMDHD2
3.37738	3.67413	0.983263	3.73667	0.000186472	0.000816428	GTF2I
0.729617	2.45975	0.94967	2.59011	0.00959453	0.0236075	ZNF526
4.33854	3.66339	1.36704	2.6798	0.00736658	0.0189173	C1orf56
3.1123	3.64413	0.67972	5.36122	8.26626e-08	9.24945e-07	AP2A1
1.05454	3.39928	1.0138	3.353	0.000799416	0.00287416	ZMAT5
3.76435	1.18429	0.395995	2.99067	0.00278369	0.00832903	MED30
1.24596	3.99517	0.945831	4.22398	2.40023e-05	0.000139482	ARSG
1.09332	2.37639	0.909133	2.6139	0.00895144	0.0222625	SPINT1
3.11893	1.26324	0.431799	2.92552	0.00343881	0.0099616	NTAN1
3.82396	1.59825	0.536439	2.97936	0.00288849	0.00859718	CLIC3
8.25087	2.19175	0.670433	3.26915	0.0010787	0.00370619	ADGRG1
3.36598	2.61661	0.675171	3.87547	0.000106418	0.000507267	TPRG1
4.27688	1.39366	0.445297	3.12973	0.00174969	0.00561821	DUSP23
1.19076	2.28341	0.739969	3.08582	0.00202994	0.0063576	MAP3K12
3.21755	1.04842	0.322395	3.25197	0.00114608	0.00390433	PNKP
1.41204	1.41702	0.537148	2.63805	0.00833846	0.0209935	EVA1C
5.64523	1.97988	0.388935	5.09053	3.5706e-07	3.45556e-06	TIMM13
27.7424	3.80067	1.45104	2.61927	0.00881174	0.0219589	RPL13AP5
3.81708	1.61285	0.667849	2.415	0.0157353	0.0356102	PTGDR
0.847076	2.48411	0.945477	2.62736	0.00860509	0.02153	PTPRN2
2.56587	1.77236	0.45528	3.8929	9.90526e-05	0.000476347	IFT20
1.52632	1.99706	0.700325	2.85162	0.00434975	0.012127	CERS4
1.40159	1.97252	0.830859	2.37407	0.0175931	0.0390488	HEBP1
8.29545	2.05403	0.267587	7.67612	1.63981e-14	6.23178e-13	BUD31
4.86696	4.59467	0.69345	6.62582	3.45337e-11	7.82659e-10	RNF5
113.648	6.20157	0.393518	15.7593	5.9277e-56	2.84188e-53	RPSA
4.29945	1.21263	0.476948	2.54248	0.0110068	0.0265222	PLA2G16
1.90663	1.92903	0.849608	2.27049	0.0231777	0.0486299	CAPN12
0.968389	4.33492	0.953814	4.54483	5.49792e-06	3.9354e-05	NLRP3
1.1403	3.00043	0.872676	3.4382	0.000585596	0.00219071	FUOM
15.375	4.09509	0.970019	4.22166	2.4251e-05	0.000140862	FOSB
2.56809	1.33883	0.440033	3.04257	0.00234566	0.0071981	PANK3
0.860215	2.45747	0.970484	2.53221	0.0113347	0.0271967	SPATC1L
3.28684	1.57638	0.581031	2.71308	0.00666608	0.0173678	PDRG1
0.914274	2.07312	0.761638	2.72193	0.00649025	0.0169675	TBC1D7
12.3017	3.23334	0.70761	4.56937	4.89186e-06	3.56382e-05	XCL2
0.801849	3.8341	1.37608	2.78625	0.00533211	0.0144008	ADAM23
3.79403	1.59318	0.699578	2.27735	0.0227654	0.0479437	AGTRAP
3.76916	1.14871	0.499209	2.30106	0.0213884	0.0456254	NPM3
3.76941	2.18008	0.553101	3.94157	8.09512e-05	0.000399785	BECN1
2.57479	3.46179	1.3922	2.48655	0.0128987	0.0303133	RPP21
5.5924	3.62376	0.859748	4.21491	2.49874e-05	0.000144667	CD9
0.72026	2.6181	1.02651	2.55047	0.0107576	0.0260376	DCBLD1
12.4969	3.08158	0.349606	8.81444	1.20285e-18	7.49674e-17	PRELID1
1.87859	3.35392	0.856668	3.91507	9.03771e-05	0.000440748	ANAPC15
11.9485	5.92915	0.704185	8.41987	3.76899e-17	1.92543e-15	DDT
1.67847	3.85705	1.22317	3.15334	0.00161416	0.00524405	FTX
1.89576	4.16621	1.57603	2.64349	0.0082056	0.0207297	RNASE6
1.45732	4.67216	0.930621	5.02048	5.15438e-07	4.78402e-06	MAFK
10.2547	3.08966	0.724126	4.26674	1.98348e-05	0.000118354	CCL4L2
1.17528	3.14378	1.04299	3.01421	0.00257647	0.00779317	EMP1
3.25279	2.1909	0.572261	3.8285	0.000128925	0.000596085	LRCH3
1.14245	4.49543	1.01688	4.4208	9.83373e-06	6.45144e-05	SAMD1
5.85693	6.07877	1.69121	3.59434	0.000325219	0.0013209	KRT17
3.41124	3.133	0.617313	5.07521	3.8706e-07	3.71989e-06	SFT2D2
2.03235	2.84193	1.24792	2.27734	0.022766	0.0479437	HMGN5
1.90945	3.4779	0.8475	4.10372	4.0656e-05	0.0002191	LRRC75A
6.60159	5.23948	0.770405	6.80094	1.0394e-11	2.53544e-10	EMC6
8.33458	5.91633	0.729365	8.11163	4.99465e-16	2.28891e-14	STUB1
8.1427	4.73508	1.05705	4.47952	7.481e-06	5.10403e-05	CST3
0.928554	2.09805	0.861976	2.434	0.014933	0.034154	KCNC4
1.14723	2.56078	0.928398	2.75827	0.00581073	0.0154634	GPR89B
1.62981	4.85241	1.85455	2.6165	0.00888369	0.0221161	RAB13
1.37965	2.85183	0.783168	3.6414	0.000271157	0.00112781	GAN
1.27791	3.359	1.23443	2.72111	0.00650635	0.017006	CALD1
2.90121	5	0.839146	5.95844	2.54657e-09	3.97284e-08	SCNM1
1.25431	3.86098	1.10293	3.50065	0.000464117	0.00178556	S100A9
1.56098	3.9724	0.872138	4.55479	5.24388e-06	3.78269e-05	PINK1
1.18507	2.43917	0.804132	3.0333	0.00241897	0.00738809	PRR7
0.502622	3.21057	1.27957	2.50911	0.0121035	0.0287866	GPSM2
1.65348	2.49059	0.798276	3.11996	0.00180876	0.00577384	TGFBI
1.81618	2.72371	0.772597	3.52539	0.000422856	0.00164816	ZNF121
0.926264	4.14719	0.976242	4.24811	2.15579e-05	0.000127234	ENDOG
1.74048	3.73414	1.00048	3.73233	0.000189715	0.00082888	PHLDA2
4.73316	4.72077	1.38065	3.41924	0.000627968	0.00233312	KRT7
0.541271	3.80565	1.3276	2.86656	0.00414956	0.011668	NFIB
1.25148	3.57537	1.52039	2.35161	0.0186923	0.0409418	KRT19
1.21256	2.34346	0.993646	2.35844	0.0183518	0.0403448	SARDH
0.699008	4.34904	1.91096	2.27584	0.0228558	0.048084	CXCL13
1.69778	2.65125	0.769008	3.44763	0.000565538	0.00212332	RNF169
0.671234	3.34999	1.08783	3.07952	0.00207337	0.00647246	GOLM1
0.66391	2.6147	1.07615	2.42969	0.0151119	0.0344683	ZNF623
0.657522	3.93176	1.38732	2.83406	0.004596	0.0126999	COL6A3
0.561612	3.29016	1.25348	2.62481	0.00866969	0.0216612	CTTNBP2NL
1.22461	2.53327	0.921088	2.7503	0.00595414	0.0157945	DNAJC11
1.47551	1.9479	0.784079	2.48431	0.0129801	0.0304588	MPZL1
2.23207	2.95277	0.936246	3.15384	0.00161135	0.00523742	ZNF677
0.509206	3.53531	1.49487	2.36496	0.018032	0.039775	IGFBP2
0.536195	3.94965	1.74342	2.26546	0.0234842	0.0491324	JDP2
1.50729	4.36838	1.44017	3.03324	0.00241943	0.00738809	CLDN4
0.71437	4.02074	1.45286	2.76747	0.00564932	0.0151146	ZNF141
3.10647	3.32544	0.776942	4.28016	1.86757e-05	0.000112406	GSN
2.1022	4.73622	1.4899	3.1789	0.00147837	0.00485968	IL2
0.531158	2.69536	1.18673	2.27125	0.0231317	0.0485498	CCDC65
1.00002	4.05891	1.24565	3.25846	0.00112019	0.00383181	SLC25A19
4.3671	6.53393	1.64174	3.97987	6.89517e-05	0.000348958	CXCL2
1.59293	3.43739	1.33444	2.5759	0.009998	0.0244747	NUPR1
6.35617	6.63877	0.987177	6.725	1.75589e-11	4.12189e-10	SH3BP5
0.462174	3.46775	1.30802	2.65114	0.00802203	0.0203448	CYBRD1
2.46416	5.79608	1.99883	2.89973	0.0037348	0.0106703	MGST1
0.847203	4.3341	1.78805	2.42393	0.0153537	0.0348923	SHTN1
1.35635	2.10435	0.897132	2.34564	0.0189946	0.0415018	MINK1
6.60345	5.73722	1.54668	3.70937	0.000207774	0.00089647	ATP5EP2
6.20173	5.79687	0.82222	7.05027	1.78568e-12	5.00192e-11	CHMP3
1.12374	3.79166	1.04331	3.63425	0.000278786	0.00115528	AIMP2
3.12192	5.03517	0.842441	5.97688	2.27451e-09	3.59337e-08	HACD2
6.07709	3.24118	1.02571	3.15993	0.00157809	0.00514943	FCGR3A
1.04693	3.59514	1.03612	3.46981	0.000520823	0.00197868	DAB2
0.981634	3.44269	0.903901	3.8087	0.000139699	0.000638326	KIAA1328
2.78928	4.49689	0.778281	5.77798	7.56015e-09	1.05529e-07	DGCR6L
0.614514	2.98702	1.09833	2.71961	0.00653586	0.0170688	ZDHHC9
0.443605	2.63641	1.12537	2.34271	0.0191442	0.0417534	ZNF844
0.883181	3.19382	1.34803	2.36924	0.0178245	0.0394429	GRK4
1.07983	1.87572	0.807645	2.32245	0.0202086	0.0435585	CCDC102A
1.18155	3.00654	1.21748	2.46947	0.0135314	0.0315091	ENPP5
1.4101	4.14796	0.949819	4.3671	1.25905e-05	7.9868e-05	PRKCZ
0.965706	2.2856	0.908493	2.51582	0.0118757	0.0283258	CEP89
1.52171	2.875	1.03086	2.78893	0.00528829	0.014299	LYRM9
4.2217	5.65449	2.01588	2.80498	0.00503202	0.0137102	COL1A2
4.1986	4.8473	1.92588	2.51693	0.0118384	0.028253	COL3A1
2.55101	3.81435	1.66395	2.29235	0.0218855	0.0464108	SPARC
0.973992	4.15	1.31486	3.15623	0.00159825	0.00520433	STAG3L2
1.26123	2.59836	0.945287	2.74875	0.00598232	0.0158423	TSPAN4
2.32713	2.07535	0.750982	2.76352	0.00571814	0.0152594	DOHH
2.80541	3.82724	1.57432	2.43104	0.0150556	0.034384	PKIG
2.87398	3.82635	0.766643	4.99104	6.0054e-07	5.4927e-06	DDI2
23.9139	6.93898	1.71248	4.05202	5.07779e-05	0.000266391	CXCL8
4.57355	5.74656	0.820394	7.00463	2.4764e-12	6.69595e-11	PHF11
0.344158	2.88353	1.23944	2.32649	0.0199926	0.0432203	ZBTB42
2.28083	3.253	0.722002	4.50553	6.62076e-06	4.60278e-05	SLC7A6OS
1.43028	2.48725	1.08421	2.29408	0.021786	0.0462624	BASP1
3.64374	3.42773	1.1478	2.98634	0.00282343	0.00843578	KLRF1
1.09227	3.28572	1.37318	2.39278	0.0167212	0.0374067	RAB31
3.10697	2.49949	0.85374	2.9277	0.00341481	0.0099036	IGFBP7
0.457463	3.42971	1.35167	2.53739	0.0111681	0.0268643	RFX2
2.40671	5.1602	1.66692	3.09565	0.00196385	0.00618167	C15orf48
1.09816	4.38662	1.52419	2.87801	0.00400198	0.0113374	MAML3
1.75823	2.83188	0.809947	3.49638	0.000471618	0.00181107	BLVRB
5.3799	5.98627	1.01334	5.90746	3.47424e-09	5.23657e-08	MTRNR2L8
1.61736	4.08916	1.6364	2.49888	0.0124587	0.0294794	RPL13AP20
1.23797	4.84211	1.03988	4.65642	3.21756e-06	2.46812e-05	CRACR2A
1.60215	4.27633	1.06826	4.00306	6.2529e-05	0.000319836	PLBD2
0.659106	3.01004	1.27102	2.36821	0.0178745	0.0394982	ZNF516
1.0738	4.49347	0.934207	4.80993	1.5098e-06	1.26137e-05	SNAPC5
0.940761	3.85251	0.981455	3.92531	8.66186e-05	0.000424744	BRI3BP
1.15092	3.51339	1.12312	3.12825	0.00175852	0.00564221	ZNF606
10.7009	7.11284	0.850399	8.36412	6.0566e-17	3.03195e-15	PABPN1
0.850741	3.75054	1.13875	3.29355	0.000989309	0.00344654	EPS8
4.11167	6.46893	1.29139	5.00927	5.46379e-07	5.0449e-06	MGP
1.21551	3.79999	1.43395	2.65001	0.00804893	0.0203931	SH2D1B
0.652037	2.77559	1.18078	2.35064	0.0187412	0.041021	RAB34
0.486889	3.74385	1.52345	2.45748	0.0139917	0.0323695	LUM
1.05644	4.24785	0.985765	4.30919	1.63856e-05	9.99247e-05	GNGT2
1.82533	4.79921	1.53855	3.1193	0.00181283	0.00578313	INTS11
0.875761	4.27761	0.954428	4.48185	7.39972e-06	5.05965e-05	PEX10
3.06122	5.94582	0.908798	6.54252	6.04917e-11	1.32054e-09	NBL1
1.32322	4.69608	1.64012	2.86325	0.00419314	0.0117614	ELOA
0.976512	4.162	1.71386	2.42843	0.0151642	0.0345749	AL445686.2
3.18923	5.66085	1.4678	3.85669	0.000114932	0.000540206	MACO1
5.23558	6.65385	1.52346	4.36761	1.25616e-05	7.97249e-05	ATP5IF1
1.68069	5.251	1.37485	3.81932	0.000133822	0.000615331	SYNC
1.28558	4.81417	0.86329	5.57654	2.45351e-08	3.10803e-07	MYCBP
0.663739	4.24037	1.07474	3.9455	7.96335e-05	0.000394685	HYI
0.5294	4.12916	1.01819	4.0554	5.0048e-05	0.000263116	KTI12
2.72047	5.95278	1.7864	3.33227	0.000861396	0.0030608	TUT4
1.61954	3.77435	1.47258	2.56308	0.0103748	0.0252532	PLPP3
3.6741	6.13209	1.74632	3.51144	0.00044569	0.00172371	TACSTD2
0.555701	3.96273	1.6688	2.3746	0.017568	0.039007	AC118549.1
1.35391	4.707	1.78706	2.63393	0.00844019	0.0211854	MIGA1
1.81496	5.10575	1.41991	3.59584	0.000323351	0.0013146	CYR61
5.50337	6.61593	1.47534	4.48435	7.3138e-06	5.00915e-05	SELENOF
0.713014	4.14815	1.44323	2.87422	0.00405025	0.0114481	FNBP1L
2.01289	5.20809	0.883296	5.8962	3.71975e-09	5.57292e-08	TAF13
5.12518	6.58846	1.52807	4.31162	1.62063e-05	9.90253e-05	ATP5PB
1.03928	4.76552	1.84871	2.57775	0.00994448	0.0243532	TENT5C
0.567297	3.96055	1.19758	3.30713	0.000942579	0.0033062	SRGAP2C
0.841651	4.32515	0.903589	4.78664	1.69598e-06	1.39818e-05	GPR89A
4.67852	6.48388	1.52703	4.24608	2.17541e-05	0.00012821	AC245297.3
1.53379	5.3611	0.933926	5.74039	9.4459e-09	1.29388e-07	NBPF19
0.578782	3.81996	1.59365	2.39699	0.0165306	0.0370733	S100A2
2.3346	5.2024	1.77312	2.93403	0.0033459	0.00973545	S100A16
3.28611	5.59423	1.54632	3.61776	0.000297159	0.00122086	KHDC4
0.514024	3.48073	1.41439	2.46095	0.0138572	0.0321143	AL645568.1
1.75917	5.39698	0.902212	5.98194	2.20497e-09	3.49237e-08	ZBTB37
1.06055	4.04036	1.68042	2.40437	0.0162003	0.0365034	COP1
1.10418	4.21125	1.56361	2.69329	0.00707509	0.0182741	UTP25
30.1457	9.25575	1.09852	8.42568	3.58648e-17	1.83973e-15	H3F3A
0.586195	3.84415	1.01537	3.78596	0.000153119	0.000692683	OPN3
0.876518	3.78221	1.27774	2.96007	0.0030757	0.00907423	ZNF496
5.62632	6.89855	1.74555	3.95207	7.74777e-05	0.000385686	LINC01871
3.49668	5.63694	0.912182	6.17962	6.42558e-10	1.1361e-08	RDH14
0.596307	3.76447	1.65722	2.27156	0.0231132	0.0485189	AC074117.1
0.839494	4.41113	1.75966	2.5068	0.012183	0.0289424	BABAM2
0.86716	4.30204	1.64668	2.61255	0.00898688	0.0223284	CYP1B1
1.43551	4.45921	1.92863	2.31211	0.0207715	0.0445594	LINC01943
7.38314	7.25474	1.65602	4.38082	1.18231e-05	7.56545e-05	CYTOR
0.878297	4.25977	0.977266	4.35886	1.30741e-05	8.24322e-05	AC133644.2
8.22635	7.43631	1.28831	5.77215	7.82641e-09	1.0888e-07	IGKC
1.49022	4.31178	1.61548	2.66904	0.00760679	0.019446	SMIM37
1.23	5.03205	1.45291	3.46344	0.000533316	0.00201938	AC079922.2
1.00404	3.99737	1.15698	3.45501	0.000550282	0.00207229	CBWD2
0.357609	3.70915	1.35016	2.74719	0.00601082	0.0159042	RABL2A
2.07496	5.68244	0.931488	6.10038	1.05815e-09	1.78241e-08	ERCC3
0.679125	4.25258	1.79146	2.37381	0.0176057	0.0390698	TNFAIP6
0.351838	3.30072	1.32442	2.49221	0.0126953	0.0299256	KLHL23
10.0294	7.68718	1.80754	4.25284	2.11076e-05	0.000125169	ATP5MC3
0.533402	3.85911	1.63169	2.3651	0.0180252	0.039767	LNPK
3.12072	5.88521	1.48017	3.97603	7.00759e-05	0.000353499	AC114760.2
3.72996	5.80963	0.913882	6.35709	2.05612e-10	4.07465e-09	MOB4
1.76725	5.01892	1.57875	3.17905	0.00147759	0.00485837	RETREG2
0.400138	3.75664	1.4816	2.53552	0.0112279	0.0269924	AC062017.1
0.303238	3.23371	1.29629	2.49458	0.0126107	0.0297599	HDAC11
1.78129	4.75396	0.998155	4.76275	1.90975e-06	1.55372e-05	CCDC71
0.487469	3.86999	1.56316	2.47575	0.0132957	0.0310587	CYB561D2.1
1.1497	4.14071	1.59312	2.59912	0.00934633	0.023056	DCAF1
9.56177	7.59875	1.89372	4.01261	6.00513e-05	0.000308295	SELENOK
13.7756	8.15901	1.37589	5.93	3.02941e-09	4.62703e-08	MTRNR2L12
1.7643	4.76508	1.64262	2.9009	0.00372095	0.010638	NEPRO
1.04461	4.67544	1.77253	2.63772	0.0083465	0.0210095	AC093010.2
0.339839	3.37675	1.4534	2.32334	0.0201609	0.0434934	FSTL1
6.02767	6.59479	1.39387	4.73127	2.23123e-06	1.78742e-05	TM4SF1
5.34473	6.60325	1.52442	4.33163	1.48008e-05	9.16047e-05	SELENOT
0.907754	4.32047	1.38879	3.11097	0.00186473	0.00591748	APOD
2.89097	5.83169	1.76379	3.30633	0.000945257	0.00331252	MUC20-OT1
13.5552	8.08652	1.71803	4.70685	2.51571e-06	1.9847e-05	ATP5ME
0.657718	4.10294	1.70682	2.40385	0.0162232	0.0365418	AC093323.1
0.741897	4.35176	1.36447	3.18934	0.00142597	0.00470978	KIT
1.89122	5.50278	1.3724	4.0096	6.08212e-05	0.000311862	SPINK2
1.30153	4.86829	1.34091	3.63058	0.000282789	0.0011707	JCHAIN
6.84926	7.13339	1.68183	4.24144	2.22088e-05	0.000130459	CXCL1
5.13461	6.75567	1.67103	4.04282	5.28114e-05	0.000275322	CXCL3
0.988402	4.03464	0.906772	4.44946	8.60871e-06	5.74759e-05	MTHFD2L
7.59746	7.4649	0.816116	9.14687	5.86088e-20	4.24744e-18	PYURF
0.350025	3.26141	1.34513	2.4246	0.0153252	0.0348491	SNCA
3.52837	6.08743	1.57823	3.85712	0.00011473	0.000539612	MCUB
1.21982	4.8227	1.50763	3.19886	0.00137973	0.00457766	FAM241A
2.06212	4.78099	1.82474	2.62009	0.0087906	0.021915	AC097376.2
0.904637	4.41712	0.954527	4.62755	3.70013e-06	2.78179e-05	PALLD
0.851115	4.36187	1.55636	2.8026	0.00506924	0.0137905	AC097534.2
0.879919	3.90757	1.68256	2.32239	0.020212	0.0435585	SCRG1
1.24424	4.86692	1.65114	2.94762	0.00320233	0.00938122	OTULINL
3.796	6.34603	1.69955	3.73396	0.000188494	0.000824415	FYB1
0.583025	4.08236	1.55319	2.62837	0.00857949	0.0214832	ARL15
1.06751	4.7542	1.78873	2.65787	0.0078637	0.019988	MTREX
0.312371	3.21566	1.35787	2.36817	0.0178765	0.0394982	SMN2
0.384553	3.57619	1.38926	2.57417	0.010048	0.0245682	SMN1
1.39487	5.01159	1.52849	3.27879	0.00104255	0.00360081	TENT2
1.17701	4.15512	1.64921	2.51946	0.0117534	0.0280842	PDLIM4
1.22037	3.82798	1.21672	3.14616	0.00165429	0.00535881	RELL2
0.953878	4.53946	0.949258	4.78211	1.73464e-06	1.42533e-05	THOC3
0.967272	4.62547	1.99876	2.31417	0.0206586	0.04436	SCGB3A1
1.15831	4.64404	0.885423	5.245	1.56286e-07	1.65515e-06	BLOC1S5
1.76914	5.32046	1.7712	3.00387	0.00266571	0.00802029	RIPOR2
1.39178	5.07555	1.84411	2.7523	0.00591785	0.015715	AL121944.1
2.83026	5.95031	0.97449	6.10607	1.02114e-09	1.73412e-08	DDX39B
0.921915	3.92777	1.60073	2.45375	0.0141376	0.0326525	STK19
0.634609	3.95198	1.48262	2.66553	0.0076866	0.0196299	SMIM29
5.43548	6.84274	0.997145	6.86233	6.7745e-12	1.7025e-10	NUDT3
0.96762	4.60423	1.60146	2.87502	0.00404	0.0114218	B3GAT2
5.7017	6.91704	1.73996	3.9754	7.02609e-05	0.000354012	CRYBG1
0.711515	4.24588	1.15237	3.68448	0.000229168	0.000975274	SLC16A10
0.622203	3.97303	1.44488	2.74974	0.00596432	0.0158148	CTGF
4.33267	6.33658	1.50281	4.21648	2.48145e-05	0.000143866	AL357060.1
0.292553	3.48808	1.34892	2.58583	0.00971454	0.0238786	TIAM2
0.836538	4.29718	1.44046	2.98321	0.00285242	0.00849997	RBAK-RBAKDN
2.64838	6.02817	0.867041	6.95257	3.58678e-12	9.42771e-11	CCZ1
1.23983	4.38391	1.0557	4.15261	3.28701e-05	0.000182506	CCZ1B
0.662331	3.40778	1.50015	2.27163	0.0231089	0.0485188	VWDE
5.56034	6.69276	2.33029	2.87207	0.00407787	0.0115001	IL6
2.04995	5.0204	1.44998	3.46238	0.000535418	0.00202488	NIPSNAP2
0.798624	3.46437	1.51398	2.28826	0.0221226	0.0468499	ERV3-1
3.74132	6.04366	1.5722	3.84408	0.000121007	0.000565988	BUD23
3.26507	5.64884	1.47219	3.83702	0.000124535	0.000579013	NCF1
0.583098	3.9915	1.65177	2.4165	0.0156703	0.035476	RCC1L
0.858643	3.59834	1.05432	3.41295	0.000642633	0.00238051	GTF2IRD2B
1.66046	4.94277	1.27724	3.86987	0.000108893	0.000517877	PDK4
4.64047	6.63329	1.69167	3.92114	8.81296e-05	0.000430967	SEM1
8.03881	7.31208	1.88558	3.87789	0.000105365	0.00050321	ATP5MF
0.965694	4.5457	1.66808	2.72512	0.00642786	0.0168291	AZGP1
1.99208	5.48529	0.890349	6.16082	7.23677e-10	1.26339e-08	PILRB
1.98261	5.19416	0.887516	5.85247	4.84331e-09	7.15306e-08	PRKRIP1
6.20314	6.81755	1.50607	4.52673	5.99031e-06	4.23204e-05	POLR2J3.1
1.81934	5.19639	1.70908	3.04047	0.00236209	0.00724496	SMIM30
0.484145	3.7465	1.64531	2.27707	0.0227819	0.0479691	CAV1
0.558154	3.94439	1.49215	2.64343	0.00820705	0.0207297	COPG2
2.74109	5.63876	1.78693	3.15555	0.00160195	0.0052123	AC016831.7
3.09462	5.92898	1.55052	3.82387	0.000131373	0.000606057	LINC00513
1.14832	4.83303	2.01762	2.39542	0.0166015	0.0371989	AC016831.1
5.62172	6.8518	1.62681	4.21179	2.53354e-05	0.000146139	AC016831.5
8.31737	7.40605	2.05173	3.60966	0.000306599	0.00125468	AC058791.1
0.555607	3.86385	1.623	2.38068	0.0172808	0.0384791	CYREN
1.61964	5.26827	1.69132	3.11488	0.0018402	0.00585156	STMP1
9.68706	7.67742	0.82674	9.28638	1.59624e-20	1.22822e-18	MTPN
0.963027	3.84383	1.57915	2.43411	0.0149286	0.034154	FMC1
0.700046	4.12428	1.5157	2.72104	0.00650777	0.0170062	AC093673.1
0.552734	3.93623	1.45533	2.7047	0.00683656	0.0177574	GIMAP5
1.55993	4.85134	1.44995	3.34586	0.00082029	0.00293398	ABCF2.1
1.25997	4.81193	1.26453	3.80531	0.000141629	0.000646433	WDR86
0.842681	4.51607	1.99544	2.26319	0.023624	0.0493586	GTPBP6
1.63686	4.6189	1.51756	3.04363	0.00233746	0.0071747	LINC00685
23.7736	8.90871	1.79917	4.95157	7.36171e-07	6.58749e-06	SLC25A6
3.0124	5.86162	1.53172	3.82682	0.000129811	0.000599518	AKAP17A
1.65198	3.94185	1.55328	2.53777	0.0111562	0.0268408	ZBED1
7.29138	7.22892	1.66423	4.34371	1.40094e-05	8.74886e-05	CD99
2.35081	5.37964	1.3904	3.86913	0.000109225	0.000519258	GPM6B
0.503865	3.53435	1.28335	2.75401	0.00588703	0.0156431	MIR222HG
1.81246	5.39388	1.69521	3.18184	0.00146345	0.00481826	NBDY
0.361879	3.52409	1.34106	2.62785	0.00859261	0.0215117	SPIN2B
1.68617	5.41687	1.18493	4.57145	4.84358e-06	3.53692e-05	NHSL2
3.81582	6.31064	0.924919	6.82291	8.92145e-12	2.19341e-10	HNRNPH2
0.714544	4.05441	1.70313	2.38056	0.0172863	0.0384843	RTL8C
0.879897	4.41316	1.60302	2.75302	0.00590476	0.0156869	CCNQ
1.51847	5.278	1.14646	4.60373	4.14989e-06	3.08826e-05	F8A1
1.14853	4.7487	1.65032	2.87743	0.00400925	0.0113477	VAMP7
0.642786	3.95734	1.69086	2.34043	0.0192618	0.0419619	AC100810.1
0.820215	3.85602	1.63643	2.35635	0.0184553	0.040508	PINX1.1
1.88988	4.82755	1.56867	3.07749	0.00208755	0.00651021	AC044849.1
2.16931	5.22323	1.61759	3.22903	0.00124212	0.00418459	AC026979.2
0.869819	4.48446	1.75066	2.56158	0.0104197	0.0253396	PLPBP
5.7183	6.82393	1.53821	4.43628	9.15255e-06	6.07166e-05	NSD3
1.02646	4.86684	1.00825	4.82702	1.38589e-06	1.16724e-05	SGK3
4.99957	6.54603	1.63127	4.01285	5.99901e-05	0.000308235	ELOC
2.17064	5.57106	1.61781	3.44358	0.000574073	0.00215148	FABP4
0.693423	4.24283	1.75515	2.41735	0.0156338	0.0354126	VIRMA
0.404522	3.50086	1.43651	2.43706	0.0148073	0.0339225	EPPK1
1.48004	5.20864	0.954133	5.45902	4.78757e-08	5.69437e-07	CBWD1
1.23688	4.90217	1.65629	2.95973	0.00307913	0.00908004	DMAC1
0.559648	3.95654	1.6621	2.38044	0.0172918	0.0384896	SMIM27
1.57605	5.17267	0.911201	5.67676	1.37271e-08	1.81837e-07	RGP1
1.90696	4.89772	1.54942	3.161	0.00157231	0.00513461	EBLN3P
8.50489	7.44151	1.87631	3.96603	7.30795e-05	0.000367313	CEMIP2
2.48072	5.43979	1.50409	3.61668	0.000298406	0.00122397	TUT7
0.953616	4.62114	0.944051	4.89501	9.83012e-07	8.52696e-06	ERCC6L2
0.857949	4.06106	1.21154	3.35197	0.000802395	0.00288238	KLF4
1.16487	4.42368	1.59361	2.77588	0.00550517	0.0147924	ECPAS
0.665219	4.0337	1.69815	2.37536	0.0175321	0.038948	WHRN
0.425473	3.63846	1.60548	2.26628	0.0234345	0.0490612	SPOUT1
0.578833	3.78401	1.61082	2.34911	0.0188181	0.0411598	MIGA2
1.03117	4.15625	1.53882	2.70094	0.00691438	0.0179348	NCS1
1.34542	4.23012	1.70285	2.48415	0.0129862	0.0304617	AL157938.3
2.9367	5.71618	1.52483	3.74872	0.000177737	0.00078401	PAXX
1.41199	4.14334	1.8038	2.297	0.0216185	0.0459776	ADM
3.40526	6.22557	1.90404	3.26967	0.00107674	0.00370149	SAA1
1.12438	4.77183	1.9449	2.45351	0.0141469	0.0326618	SPI1
1.08597	4.56397	1.05279	4.33511	1.45686e-05	9.04373e-05	KBTBD4
4.07967	6.14773	1.48768	4.13242	3.58965e-05	0.000196768	SELENOH
0.664586	4.07236	1.10417	3.68817	0.000225871	0.000962558	CTNND1
0.409111	3.67867	1.1288	3.25891	0.00111842	0.00382879	BEST1
1.36071	5.03405	1.55268	3.24217	0.00118624	0.00402244	CSKMT
1.0126	4.63431	1.64555	2.81627	0.00485846	0.0133101	GRK2
1.61997	4.55475	1.50473	3.02695	0.00247032	0.00751955	AP002387.2
0.625025	3.66083	1.48374	2.4673	0.0136135	0.0316524	NEU3
1.69541	4.96502	1.5319	3.24109	0.00119075	0.00403445	HIKESHI
2.54454	5.83948	2.03671	2.86711	0.00414235	0.0116504	MMP7
2.19359	5.63109	1.82156	3.09136	0.00199241	0.00625893	MMP3
1.60375	4.96394	1.58231	3.13715	0.00170599	0.00549631	CRYAB
1.41571	4.73716	1.64213	2.88476	0.00391713	0.0111147	NKAPD1
0.555962	4.12335	1.76508	2.33607	0.0194876	0.0423709	FXYD2
0.42285	3.50659	1.38397	2.53371	0.0112861	0.0271061	MPZL2
28.1776	9.15432	1.81798	5.03543	4.76776e-07	4.45169e-06	ATP5MG
0.357263	3.64702	1.50598	2.42169	0.0154486	0.0350694	THY1
4.8345	6.67137	1.65305	4.0358	5.44155e-05	0.000282856	ATP5F1C
0.512569	3.79457	1.60823	2.35947	0.0183013	0.0402551	HSPA14.1
3.22397	6.24476	0.848877	7.3565	1.88791e-13	6.06516e-12	BMI1
0.977188	4.67208	1.24797	3.74374	0.000181301	0.00079743	RASSF4
0.40434	3.6673	1.2622	2.90549	0.00366674	0.0105144	ERCC6
0.390491	3.56801	0.96872	3.68322	0.000230305	0.000979779	AGAP6
0.53951	3.80868	1.66028	2.29399	0.0217908	0.0462624	WASHC2A
0.689413	4.18362	1.06213	3.93888	8.18627e-05	0.000403806	KIF1BP
0.638755	4.14436	1.71263	2.41988	0.0155256	0.0352186	VSIR
1.55313	5.12162	0.935622	5.47403	4.39923e-08	5.28289e-07	FUT11
1.01472	4.02054	1.75576	2.28991	0.0220264	0.0466699	PLAU
1.39589	4.25481	1.46672	2.9009	0.00372094	0.010638	ADIRF
1.43705	5.18385	1.29187	4.01267	6.00365e-05	0.000308295	CH25H
0.432935	3.42145	1.15873	2.95276	0.00314949	0.00925688	FGFBP3
4.19381	6.18357	1.53011	4.04127	5.31626e-05	0.000277029	OGA
11.9101	7.93167	1.93062	4.10836	3.98476e-05	0.000215956	ATP5MD
0.645183	4.07589	1.70959	2.38413	0.0171195	0.0381976	STN1
1.57873	5.26585	1.27752	4.12193	3.75716e-05	0.000205194	HTRA1
1.83419	5.11532	1.45147	3.52424	0.000424702	0.00165397	SINHCAF
1.40032	5.02539	1.7595	2.85615	0.00428812	0.0119712	KRT81
0.590162	3.93747	1.53815	2.55987	0.0104712	0.0254284	KRT6B
1.12744	4.07461	1.79844	2.26563	0.023474	0.0491193	KRT5
0.586456	3.8366	1.09071	3.51754	0.000435573	0.00169088	IGFBP6
9.62645	7.6036	1.61149	4.71838	2.37735e-06	1.89353e-05	ATP5MC2
2.51177	5.84322	1.55873	3.74871	0.000177747	0.00078401	MUCL1
10.0792	7.68328	1.77932	4.31809	1.57383e-05	9.65521e-05	ATP5F1B
0.421791	3.40801	1.17478	2.90099	0.00371983	0.010638	IRAK3
1.08095	4.02748	1.69829	2.37149	0.0177166	0.039274	AC025159.1
0.720764	3.9604	1.38246	2.86474	0.00417346	0.0117141	PAWR
1.88207	5.44868	1.75671	3.10163	0.00192459	0.00607957	DCN
1.39565	5.07469	1.68693	3.00824	0.00262762	0.00792481	AC025164.1
1.3403	5.04105	2.02802	2.4857	0.0129298	0.0303713	WASHC4
8.62595	7.57207	0.866616	8.73751	2.38296e-18	1.43262e-16	RHOF
0.589229	3.95978	1.00368	3.94526	7.97138e-05	0.000394769	ZNF891
1.25476	4.93683	1.8121	2.72436	0.00644254	0.0168604	SPART
2.26532	5.7655	1.38862	4.15196	3.29638e-05	0.000182863	ERCC5
1.32207	3.99181	1.67024	2.38996	0.0168504	0.0376551	AL355075.4
1.1533	4.81338	1.78707	2.69344	0.0070718	0.0182694	PIP4P1
0.40357	3.54394	1.46135	2.42512	0.0153035	0.0348099	ANG
0.432087	3.8977	1.28773	3.0268	0.00247161	0.00752164	ARHGEF40
0.504717	3.61709	1.01097	3.57785	0.000346431	0.00139344	ZNF219
1.15872	4.85312	1.94485	2.49536	0.0125828	0.0297055	MMP14
0.45318	3.69601	1.17123	3.15565	0.00160141	0.0052123	DHRS4
1.86311	5.28239	0.913847	5.78038	7.45304e-09	1.04267e-07	DHRS4L2
1.47795	5.21435	1.2679	4.1126	3.9123e-05	0.000212492	CIDEB
2.96248	5.91512	0.875058	6.75969	1.38283e-11	3.32119e-10	SDR39U1
0.896729	4.35945	1.76263	2.47326	0.0133888	0.0312239	MIA2
5.68516	6.84892	1.6116	4.24977	2.1399e-05	0.000126468	RTRAF
0.861557	4.42782	1.7731	2.49722	0.0125171	0.029578	AL133453.1
1.7232	4.38379	1.79161	2.44685	0.0144113	0.0331616	AL359220.1
1.53699	5.15659	1.7448	2.95541	0.00312252	0.00918843	AC005480.1
1.91367	4.88027	1.56036	3.12766	0.00176203	0.00565054	ERG28
1.03845	4.69989	0.932658	5.03924	4.67391e-07	4.37718e-06	TMED8
0.673374	4.17018	1.69845	2.45529	0.0140772	0.0325491	GON7
0.540788	3.78478	1.62949	2.32267	0.0201967	0.0435407	AL049840.1
11.4674	7.87486	1.91143	4.11987	3.79082e-05	0.000206704	ATP5MPL
3.59087	6.34818	1.39181	4.56111	5.08829e-06	3.68753e-05	IGHA1
1.87216	5.35238	1.57786	3.39217	0.000693419	0.00254523	IGHM
6.69374	7.29067	0.850826	8.56894	1.04444e-17	5.66044e-16	SNRPN
0.543614	3.95044	1.38289	2.85665	0.00428135	0.0119577	OTUD7A
1.95372	4.91286	1.44394	3.4024	0.000667974	0.00246847	CCDC32
0.775928	4.28617	0.982663	4.36179	1.29e-05	8.15407e-05	HYPK
1.16555	4.23606	1.70944	2.47804	0.0132107	0.0308953	EIF3J-DT
1.4452	5.1007	1.83526	2.77927	0.00544806	0.0146706	SQOR
2.36862	5.62679	0.903995	6.22436	4.83516e-10	8.783e-09	POLR2M
1.02444	4.66824	1.61636	2.88812	0.00387551	0.0110268	MINDY2
0.32641	3.54102	1.45685	2.4306	0.015074	0.0344007	STOML1
1.01781	4.7809	0.958855	4.98605	6.16256e-07	5.61933e-06	MTHFS
2.59847	5.76396	1.62798	3.54056	0.000399278	0.00157202	MESD
1.86131	5.43759	1.58823	3.42368	0.000617789	0.00230147	RAMMET
0.844857	4.0576	0.949167	4.27491	1.91215e-05	0.000114701	AP3S2
0.86865	4.43268	1.82468	2.42929	0.0151284	0.0344998	ALDH1A3
7.62436	7.2856	1.59348	4.57214	4.82768e-06	3.52737e-05	SELENOS
2.01072	5.55172	1.59814	3.47387	0.000513009	0.00195436	METTL26
12.8346	8.02805	1.80047	4.45887	8.23939e-06	5.55157e-05	ELOB
0.634304	4.04653	1.19291	3.39216	0.000693429	0.00254523	ERCC4
0.803938	4.55249	1.30403	3.4911	0.000481045	0.00184356	NOMO1
0.61506	3.96349	1.50637	2.63116	0.00850937	0.021329	MARF1
1.01901	4.67864	1.79292	2.60951	0.00906732	0.0224879	NPIPB5
0.500174	3.87811	1.67151	2.32013	0.0203338	0.0437454	TENT4B
2.32465	5.81801	1.2874	4.51921	6.20699e-06	4.3638e-05	HNRNPA1P48
0.482503	3.59385	1.42527	2.52152	0.0116849	0.0279456	TEPP
1.56433	4.10159	1.39191	2.94674	0.00321146	0.00940574	NQO1
2.67927	5.51099	1.05595	5.21898	1.79913e-07	1.88139e-06	TAX1BP3
0.82068	3.54744	1.52406	2.32763	0.0199317	0.0431035	HASPIN
0.772509	4.46803	1.05518	4.23438	2.29186e-05	0.000133933	MYBBP1A
0.623552	3.77991	1.47152	2.56872	0.0102075	0.0248898	ALOX12-AS1
10.2122	7.3639	0.940983	7.82575	5.04639e-15	2.03571e-13	EIF4A1
1.18503	4.452	0.924103	4.81764	1.45264e-06	1.21688e-05	KSR1
3.93739	5.75791	1.58692	3.62836	0.000285223	0.00117842	CCL2
3.03614	5.93195	0.922769	6.42843	1.28929e-10	2.63029e-09	RFFL
11.1298	7.90794	1.20497	6.56279	5.28105e-11	1.16304e-09	CCL3
81.8171	10.7206	1.12513	9.52829	1.59888e-21	1.28581e-19	CCL4
1.01087	4.23298	1.74416	2.42695	0.0152265	0.0346791	RETREG3
1.43894	4.43531	0.988799	4.48555	7.27262e-06	4.98917e-05	AARSD1
1.47792	5.14117	1.68363	3.05363	0.00226088	0.00698263	AC008105.3
0.383668	3.62838	1.48303	2.4466	0.0144211	0.0331782	ARL17B
0.486699	3.60076	1.25383	2.8718	0.00408143	0.011505	LRRC37A2
1.33171	4.9925	1.30088	3.83778	0.00012415	0.000577437	FAM215B
4.00245	6.42329	1.71946	3.73565	0.000187232	0.000819468	ATP5MC1
3.6243	6.20804	1.69202	3.66901	0.000243496	0.00102621	AC004687.1
3.08606	6.03588	1.58852	3.79969	0.00014488	0.000660061	ATP5PD
3.83081	6.19139	1.57938	3.92015	8.84946e-05	0.000432583	JPT1
0.59745	4.03952	1.68711	2.39434	0.0166502	0.0372745	TEN1
1.88578	5.48182	1.7283	3.1718	0.00151497	0.00496689	NDUFAF8
2.69234	5.56832	1.50955	3.68873	0.000225374	0.000961097	CENPX
1.22736	4.43547	1.53007	2.89886	0.00374525	0.0106927	CYBC1
1.15372	4.75938	1.46341	3.25226	0.00114489	0.00390241	TUBB6
0.506753	3.82608	1.66692	2.2953	0.0217162	0.0461774	RMC1
5.78415	6.90533	1.64179	4.20597	2.59967e-05	0.000149263	ATP5F1A
3.75023	6.16371	1.57558	3.91204	9.1521e-05	0.000445703	SMIM26
1.11735	4.78615	1.6357	2.92606	0.00343285	0.00994896	MMP24OS
1.16003	4.81312	1.02773	4.68325	2.82365e-06	2.20394e-05	CNBD2
5.4855	6.7066	1.58132	4.24115	2.22378e-05	0.000130567	RAB5IF
0.851937	3.50393	1.54507	2.26781	0.0233408	0.0488942	FITM2
1.48926	4.33911	1.80947	2.398	0.0164851	0.0369979	WFDC2
0.653108	3.80865	1.11943	3.40232	0.000668161	0.00246847	CD40
3.42345	5.81045	1.44684	4.01597	5.92014e-05	0.000304936	RTF2
0.923016	4.34611	1.26601	3.43293	0.000597094	0.00223172	NPEPL1
5.48028	6.89551	1.0601	6.50455	7.79245e-11	1.66895e-09	CTSZ
36.7898	9.55246	1.85699	5.14404	2.68886e-07	2.68994e-06	ATP5F1E
1.16167	4.84218	1.82328	2.65575	0.00791318	0.0201034	MHENCR
2.95275	5.41395	1.65032	3.28055	0.00103605	0.00358535	ARHGAP45
8.47437	7.42283	1.60128	4.63557	3.55951e-06	2.69231e-05	ATP5F1D
0.370033	3.40449	1.10024	3.09432	0.00197262	0.0062077	ZNF846
0.940218	4.46267	1.10788	4.02813	5.62229e-05	0.000291038	P2RY11
0.588269	3.94714	1.70109	2.32036	0.0203214	0.0437337	FDX2
1.34501	5.00142	1.5368	3.25445	0.00113612	0.00387568	ILF3-DT
1.38259	5.0437	0.873233	5.77589	7.6547e-09	1.06729e-07	YIPF2
11.7342	7.85496	1.78704	4.39551	1.10512e-05	7.14116e-05	TRIR
1.71547	4.99062	1.53461	3.25205	0.00114574	0.00390423	AC020916.1
0.558866	3.81328	1.14038	3.34387	0.000826194	0.00295002	ABHD8
1.54898	5.2077	1.8442	2.82382	0.00474549	0.0130543	REX1BD
0.873308	3.88837	1.64027	2.37057	0.0177607	0.0393437	AC006504.5
3.27215	6.25287	1.14744	5.4494	5.05406e-08	5.9828e-07	RAB4B
1.86856	5.54362	1.18478	4.67902	2.88256e-06	2.24289e-05	EGLN2
1.02002	4.6909	1.79635	2.61135	0.00901851	0.0223936	DMAC2
2.81156	5.27663	1.54672	3.4115	0.000646074	0.00239255	AC243960.1
1.23709	4.35576	1.67613	2.59869	0.00935795	0.0230755	CD79A
0.642141	4.06886	1.75632	2.31669	0.0205204	0.0441012	NECTIN2
0.480709	3.82436	1.68131	2.27463	0.0229279	0.048203	APOE
2.85784	6.06571	0.887141	6.83737	8.06602e-12	2.00285e-10	ERCC1
15.8665	8.33087	1.74877	4.76386	1.89928e-06	1.54634e-05	NOP53
4.0431	6.32821	1.51293	4.18277	2.87985e-05	0.000162578	SELENOW
0.851416	4.41861	1.63643	2.70015	0.00693079	0.0179685	AC005261.1
0.741955	4.22662	1.70306	2.48178	0.0130729	0.0306189	AC010642.2
0.372538	3.37821	1.36964	2.46649	0.0136446	0.0317136	TMEM191B
0.986759	4.02781	1.55378	2.59227	0.0095344	0.0234723	ESS2
1.85835	5.44619	1.57864	3.44994	0.000560717	0.00210776	UFD1
1.52784	3.89615	1.58289	2.46141	0.0138392	0.0320882	CLDN5
0.288426	3.2583	1.43262	2.27436	0.0229441	0.0482291	TMEM191C
0.651343	4.0918	1.78434	2.29317	0.0218384	0.0463346	IGLC2
1.53898	5.1647	1.54385	3.34533	0.000821839	0.00293783	SELENOM
0.57838	3.77962	1.35988	2.77937	0.00544639	0.0146692	TIMP3
7.24239	7.17316	1.49487	4.79852	1.59845e-06	1.32831e-05	HMOX1
3.54349	6.38006	0.896628	7.11562	1.11413e-12	3.19992e-11	CSNK1E
0.609982	3.98954	1.56563	2.5482	0.0108279	0.026162	PLXNB2
1.75888	4.70125	0.939509	5.00394	5.61698e-07	5.16721e-06	RABL2B
10.5323	7.73417	1.91005	4.04921	5.13914e-05	0.000269157	ATP5PF
1.0685	4.7662	1.78683	2.6674	0.00764407	0.0195253	CFAP298
6.11369	6.9892	1.67775	4.16581	3.10248e-05	0.00017373	ATP5PO
1.59226	4.55821	1.60157	2.84609	0.00442596	0.0123023	VPS26C
0.913572	4.4802	1.51502	2.95719	0.00310456	0.00913989	U2AF1
0.847388	4.42865	1.29332	3.42424	0.000616513	0.00229741	AC005154.6
0.340188	3.60659	1.43164	2.5192	0.0117621	0.0280924	ADGRG3
1.21471	4.96416	1.36554	3.63531	0.000277647	0.00115209	AP000936.1
1.17341	4.94076	1.79367	2.75456	0.0058772	0.0156236	MLC1
0.451664	3.88355	1.55692	2.49438	0.0126177	0.0297708	SCO2
3.7597	6.40661	1.47278	4.35	1.36138e-05	8.5189e-05	C19ORF60
0.476701	3.75701	1.65643	2.26814	0.0233208	0.0488643	C4ORF27
1.64194	5.32511	1.36125	3.91192	9.15654e-05	0.000445703	NRD1
3.91388	6.44811	1.45797	4.42267	9.74878e-06	6.40921e-05	C14ORF166
0.735246	4.14382	1.56169	2.65342	0.0079681	0.0202286	C3ORF18
0.768698	4.42282	1.60198	2.76084	0.00576526	0.0153654	C20ORF194
0.454659	3.70701	1.6226	2.28461	0.0223358	0.0472372	AC013461.1
4.40474	6.60592	1.49623	4.41503	1.00996e-05	6.60848e-05	PCNX
1.3836	5.15644	1.4952	3.44866	0.000563369	0.00211709	C20ORF24
1.42049	5.09938	1.33364	3.82366	0.000131485	0.000606123	C20ORF27
1.39484	5.13895	1.39897	3.67338	0.000239366	0.00101314	C16ORF62
10.1817	7.73876	1.59456	4.85322	1.21474e-06	1.03781e-05	C19ORF53
9.3373	7.6107	1.59036	4.78552	1.70545e-06	1.40413e-05	C10ORF54
0.496524	3.95987	1.73422	2.28337	0.0224084	0.0473586	C17ORF75
1.96698	5.4997	1.3746	4.00096	6.30868e-05	0.000322418	SUV420H1
1.45796	5.18642	1.37564	3.7702	0.000163117	0.000727719	C11ORF21
5.01949	6.77402	1.49859	4.52027	6.17622e-06	4.34707e-05	C11ORF58
1.17276	4.94371	1.39819	3.53579	0.000406554	0.00159713	C12ORF49
11.6489	7.92123	1.79455	4.41405	1.01455e-05	6.63503e-05	C12ORF57
5.50822	6.89516	1.51633	4.54727	5.43457e-06	3.90218e-05	C6ORF62
4.38772	6.5876	1.47335	4.47117	7.77922e-06	5.28724e-05	ERBB2IP
1.71452	5.39724	1.40543	3.84027	0.0001229	0.000572692	C5ORF15
1.22006	4.96916	1.70704	2.91099	0.00360288	0.0103551	C1ORF21
2.37666	5.78874	1.42935	4.0499	5.1239e-05	0.000268585	C19ORF25
0.659494	4.27135	1.4138	3.02117	0.00251796	0.00764218	C10ORF76
6.18966	7.02919	1.57309	4.4684	7.88078e-06	5.35043e-05	NACA3P
1.03517	4.73898	1.42411	3.32768	0.000875711	0.00310371	C7ORF49
9.11156	7.58904	1.58227	4.7963	1.61627e-06	1.33777e-05	C19ORF43
5.92633	6.99003	1.52143	4.59437	4.34061e-06	3.21102e-05	MMP24.AS1
1.50937	5.23318	1.39519	3.75086	0.00017623	0.000778699	PCNXL4
0.643687	4.07881	1.28005	3.18645	0.0014403	0.00475083	C15ORF57
2.44426	5.8358	1.39171	4.19325	2.74982e-05	0.000156157	C16ORF13
1.81892	5.47006	1.39489	3.92151	8.79969e-05	0.000430656	C19ORF66
1.25375	4.97408	1.33666	3.72126	0.00019823	0.000862155	C12ORF65
2.10024	5.61288	1.37694	4.07633	4.57518e-05	0.0002433	C19ORF12
1.65881	5.21281	1.38613	3.76068	0.000169449	0.000751932	INADL
1.08774	4.84901	1.49709	3.23896	0.00119967	0.00406134	C14ORF1
1.62715	5.34791	1.45068	3.68648	0.000227378	0.000968316	C14ORF159
1.1788	4.95146	1.60305	3.08878	0.00200982	0.00630809	CCDC64
1.82563	5.485	1.47496	3.71874	0.00020022	0.000869597	PCNXL2
0.714931	4.07655	1.38932	2.93421	0.00334397	0.0097321	C2ORF49
6.50014	7.12141	1.53107	4.65128	3.29886e-06	2.51654e-05	C9ORF78
1.98785	5.58228	1.50803	3.70171	0.00021415	0.000918893	PRKRIR
0.66572	4.26612	1.56026	2.73424	0.00625239	0.0164221	C11ORF1
1.3463	5.08239	1.47765	3.4395	0.000582799	0.00218156	CCBL2
37.6979	9.59539	2.02265	4.74398	2.09561e-06	1.69073e-05	RPL7P9
5.61946	6.91692	1.71581	4.03129	5.54707e-05	0.000287861	RPL14P1
0.948083	4.68916	1.53877	3.04734	0.00230875	0.00710408	C12ORF10
0.581375	4.15789	1.5225	2.73095	0.00631517	0.0165661	EFTUD1
1.33208	5.05683	1.33526	3.78715	0.000152385	0.000689716	C16ORF58
0.7523	4.42023	1.56116	2.83138	0.00463479	0.0127816	CIRH1A
1.07391	4.77136	1.4323	3.33126	0.000864543	0.00306936	C18ORF8
0.571768	3.98698	1.38099	2.88704	0.00388889	0.0110497	ERVK3.1
3.48773	6.28852	1.44389	4.35525	1.32917e-05	8.3677e-05	C1ORF162
1.52452	5.24393	1.51841	3.45357	0.000553214	0.00208144	C1ORF56
3.58175	6.33546	1.44762	4.37646	1.20621e-05	7.69469e-05	C1ORF43
0.684237	4.33102	1.4007	3.09203	0.00198791	0.00624794	C1ORF131
0.39227	3.74558	1.50604	2.48704	0.0128811	0.0302973	C1ORF35
1.61674	5.28496	1.33706	3.95267	7.72841e-05	0.00038503	RQCD1
3.06978	6.12225	1.43212	4.27496	1.91174e-05	0.000114701	C7ORF50
1.77625	5.41508	1.36108	3.97852	6.93458e-05	0.00035081	C7ORF26
20.3738	8.71581	1.95298	4.46283	8.08843e-06	5.46466e-05	AC004453.8
1.69779	5.38333	1.38744	3.88004	0.000104438	0.000499549	HIATL1
3.96051	6.46952	1.48583	4.35414	1.33591e-05	8.39321e-05	C9ORF142
0.96259	4.63776	1.41084	3.28723	0.00101178	0.00351501	C11ORF73
0.966891	4.55286	1.4065	3.23701	0.0012079	0.00408366	C11ORF57
0.69398	4.33461	1.5208	2.85021	0.00436897	0.0121751	C12ORF45
0.752104	4.26769	1.26448	3.37505	0.000738012	0.00268318	C5ORF28
1.18447	4.95963	1.44902	3.42275	0.00061991	0.002308	C18ORF25
1.58801	5.28997	1.34633	3.92918	8.52344e-05	0.000418781	TOMM70A
1.08876	4.80546	1.47566	3.25649	0.001128	0.00385009	C21ORF91
6.49385	7.11799	1.52987	4.65269	3.27633e-06	2.50089e-05	C14ORF2
1.78765	5.45888	1.40732	3.87892	0.000104921	0.000501541	HIAT1
0.540432	4.07238	1.52625	2.66822	0.00762549	0.0194898	C1ORF27
0.454319	3.88925	1.54409	2.5188	0.0117755	0.028119	RP11.66N24.4
0.553074	4.11546	1.721	2.39132	0.0167881	0.037536	C12ORF43
0.87423	4.5332	1.41576	3.20196	0.00136496	0.00453955	C11ORF30
0.844324	4.53448	1.44877	3.12987	0.00174883	0.00561821	C21ORF59
0.997638	4.74117	1.41493	3.35082	0.00080574	0.00289273	RLTPR
0.532186	4.04789	1.5311	2.64379	0.00819838	0.0207204	C19ORF47
7.70003	7.34434	1.61081	4.55941	5.12982e-06	3.7128e-05	AMICA1
2.13273	5.67402	1.40805	4.02969	5.58514e-05	0.000289475	C1ORF123
0.813392	4.44578	1.41907	3.13287	0.00173104	0.00556835	C1ORF52
1.93448	5.55723	1.3825	4.0197	5.82716e-05	0.000301142	APOA1BP
1.05256	4.81923	1.45161	3.31992	0.000900419	0.00317772	C3ORF17
9.75033	7.6819	1.58724	4.83978	1.29985e-06	1.1028e-05	C4ORF3
0.673102	4.16917	1.37339	3.03568	0.00239995	0.00735203	C7ORF60
0.926943	4.4827	1.2555	3.57046	0.000356356	0.00142737	DDX26B
0.638594	4.23157	1.5493	2.73128	0.00630896	0.016556	XRCC6BP1
0.89871	4.62774	1.45545	3.17958	0.00147487	0.00485178	C15ORF39
1.57279	5.29624	1.37975	3.83856	0.00012376	0.000575837	CTB.50L17.10
1.01528	4.69678	1.33971	3.50581	0.000455218	0.00175674	C19ORF48
0.628048	4.10653	1.51892	2.70359	0.00685949	0.0178132	RP11.25K19.1
0.44309	3.64841	1.4683	2.48478	0.0129631	0.0304357	C11ORF84
1.26338	4.98614	1.33895	3.72391	0.000196163	0.00085406	C2ORF68
0.479326	3.97571	1.72817	2.30053	0.021418	0.0456447	RP11.220D10.1
1.02213	4.78063	1.54951	3.08526	0.00203375	0.00636471	C15ORF40
1.295	5.08027	1.43251	3.54641	0.000390522	0.00154144	RP11.423H2.1
0.523565	4.0411	1.52525	2.64946	0.00806197	0.0204211	C14ORF142
0.532866	3.68637	1.60709	2.29382	0.021801	0.0462709	C14ORF169
1.08	4.80061	1.31406	3.65328	0.000258909	0.00108408	AC093323.3
0.718998	4.25242	1.40626	3.02392	0.00249523	0.00758242	TPT1.AS1
0.727468	4.40213	1.39186	3.16277	0.00156277	0.00510614	C11ORF24
6.59448	7.13251	1.53121	4.65808	3.1918e-06	2.45137e-05	C9ORF16
0.689203	4.03958	1.53514	2.6314	0.00850337	0.0213226	RNMTL1
0.759697	4.43503	1.38229	3.20846	0.00133448	0.00444886	C20ORF196
0.554195	4.08088	1.74029	2.34495	0.0190298	0.0415568	FAM195A
7.73336	7.35774	1.55453	4.73308	2.21136e-06	1.77378e-05	MYEOV2
1.33495	5.10812	1.4789	3.454	0.000552341	0.00207941	MIR4435.2HG
0.719252	4.241	1.29149	3.28381	0.00102414	0.00355102	CXORF23
0.493614	3.9651	1.73791	2.28153	0.022517	0.0475477	C16ORF91
1.15535	4.8597	1.47631	3.29178	0.000995557	0.0034654	C12ORF76
1.13804	4.83748	1.45686	3.32048	0.000898632	0.00317232	C4ORF32
4.3472	6.58131	1.47632	4.45793	8.27551e-06	5.57289e-05	C19ORF70
15.3132	8.30789	1.84956	4.49181	7.06217e-06	4.85014e-05	LRRC75A.AS1
1.52956	5.24917	1.35738	3.86713	0.000110123	0.000522727	C11ORF68
1.45706	5.19232	1.83801	2.82496	0.00472865	0.0130116	RPL7AP66
3.75579	6.39793	1.47993	4.32312	1.53835e-05	9.46938e-05	C8ORF59
0.88033	4.49421	1.29179	3.47906	0.000503182	0.00192044	DLGAP1.AS1
0.690011	4.21109	1.53532	2.74281	0.00609157	0.0160804	RP11.218M22.1
0.709644	4.22083	1.42995	2.95172	0.00316005	0.00927863	C18ORF32
0.583447	4.13001	1.58032	2.61341	0.00896437	0.0222858	PVRL3
0.958663	4.70103	1.41327	3.32636	0.000879884	0.00311584	C2ORF69
6.24026	7.06393	1.59373	4.43234	9.32152e-06	6.16407e-05	CTD.2192J16.15
4.83864	6.72895	1.60683	4.18772	2.81777e-05	0.000159507	C17ORF62
0.945841	4.69999	1.4186	3.31313	0.000922597	0.00324314	C3ORF38
2.95638	6.08373	1.49481	4.06989	4.70353e-05	0.000249275	HLA.DQB1
0.825932	4.44055	1.28486	3.45605	0.000548163	0.00206617	EIF3J.AS1
1.05666	4.67218	1.29131	3.61817	0.000296698	0.00121977	PCBP1.AS1
1.75685	5.41956	1.36616	3.967	7.27834e-05	0.000365972	C14ORF119
8.40321	7.45701	1.64385	4.5363	5.72499e-06	4.06621e-05	RP1.278E11.3
0.594908	4.04019	1.35921	2.97245	0.00295435	0.00875975	WASH1
3.62778	6.34924	1.67891	3.78176	0.000155725	0.000701522	RPL24P4
0.920301	4.5884	1.32324	3.46755	0.000525234	0.00199362	C5ORF24
1.36236	5.06367	1.4282	3.5455	0.000391876	0.00154629	C8ORF33
1.71157	5.33113	1.3476	3.95603	7.62069e-05	0.000380424	C16ORF72
0.597385	4.1824	1.50833	2.77286	0.00555654	0.0148855	C11ORF54
5.4342	6.87078	1.50815	4.55578	5.21925e-06	3.76929e-05	SRPR
0.452948	3.90661	1.52252	2.56589	0.0102912	0.0250693	UTP11L
2.69706	5.9686	1.41957	4.20451	2.61648e-05	0.000150089	NDNL2
0.504114	3.85877	1.6955	2.27589	0.0228524	0.048084	C6ORF120
0.73757	4.30342	1.28567	3.34723	0.000816233	0.00292282	C19ORF68
9.57162	7.65767	1.62468	4.71333	2.43695e-06	1.9299e-05	CTD.2287O16.1
0.937911	4.68225	1.41177	3.31657	0.000911289	0.00320791	C16ORF52
2.38004	5.80213	1.40259	4.13672	3.52304e-05	0.000193628	CXORF38
2.95159	6.07867	1.91038	3.18192	0.00146301	0.00481808	RPL12P4
2.98451	6.11098	1.45726	4.19348	2.74702e-05	0.000156157	C16ORF54
0.531505	4.04742	1.73646	2.33085	0.0197612	0.0428164	MATN1.AS1
1.92042	5.55205	1.39244	3.98728	6.68355e-05	0.00033935	C6ORF1
0.471511	3.95804	1.73639	2.27947	0.0226394	0.0477577	TMEM256.PLSCR3
0.642782	4.08473	1.391	2.93654	0.00331892	0.00966824	RP11.43F13.1
0.529011	4.05459	1.72944	2.34444	0.0190555	0.0415984	HNRNPU.AS1
1.13771	4.78737	1.30463	3.66952	0.00024301	0.00102617	C3ORF62
0.626948	4.23692	1.6934	2.50202	0.0123488	0.0292861	RPL10AP2
0.953836	4.71342	1.41858	3.32263	0.000891741	0.00315067	C15ORF61
1.08351	4.8366	1.78788	2.70522	0.00682588	0.0177333	RPS2P46
0.365421	3.69764	1.52318	2.42758	0.0151999	0.0346311	C8ORF76
4.26804	6.52304	1.55164	4.20396	2.62288e-05	0.000150388	HLA.DRB1
1.29023	4.92044	1.32672	3.70872	0.000208307	0.00089815	CTBP1.AS2
1.04358	4.68477	1.30826	3.58092	0.000342386	0.0013785	C6ORF106
1.12214	4.87746	2.07384	2.35191	0.0186775	0.0409166	PCNXL3
3.20703	6.19748	1.44839	4.27888	1.87834e-05	0.00011292	C5ORF56
1.99902	5.60439	1.48882	3.76432	0.000167004	0.000742516	C1ORF122
1.68267	5.35968	2.09304	2.56072	0.0104456	0.025376	PPIAP22
3.14841	6.15081	1.42838	4.30615	1.66123e-05	0.000101073	C6ORF89
1.88523	5.45873	1.42444	3.8322	0.000127	0.000588496	MT.ND6
358.806	27.1807	2.38034	11.4189	3.36586e-30	5.31082e-28	MT.CO2
476.481	27.5768	2.41905	11.3998	4.18886e-30	6.44619e-28	MT.CYB
2.243	5.71123	2.1681	2.63421	0.00843333	0.0211768	MTCO3P12
376.926	27.2494	2.38671	11.4171	3.43416e-30	5.35085e-28	MT.ND2
89.5031	25.2417	2.16922	11.6363	2.69504e-31	5.01399e-29	MT.ND5
379.326	27.1828	2.39148	11.3665	6.13812e-30	9.10854e-28	MT.CO1
435.781	25.8566	2.40979	10.7298	7.37587e-27	9.57711e-25	MT.ND3
578.543	25.7611	2.44692	10.528	6.4217e-26	7.48099e-24	MT.ND4
265.777	26.7503	2.3375	11.444	2.51955e-30	4.1324e-28	MT.ND1
432.183	25.1491	2.40443	10.4595	1.32622e-25	1.48931e-23	MT.ATP6
0.933158	4.67208	1.37643	3.39435	0.00068791	0.00253018	C1ORF174
1.02667	4.7826	1.5732	3.04005	0.00236538	0.00725323	C9ORF114
653.52	27.5899	2.46426	11.196	4.26361e-29	6.10872e-27	MT.CO3
0.712017	4.25663	1.44055	2.95486	0.00312814	0.0092028	RNU4.2
0.52854	4.0502	1.39787	2.8974	0.0037627	0.0107376	RP11.332M2.1
1.21946	4.89766	1.30769	3.74529	0.000180189	0.000793658	C1ORF132
0.933242	4.49149	1.35895	3.30512	0.000949344	0.00332404	C10ORF128
1.34216	5.08876	1.51344	3.36239	0.000772706	0.00279425	HLA.DMA
5.38762	6.8653	1.50228	4.56993	4.87883e-06	3.55641e-05	PSMB8.AS1
1.52369	5.26804	1.43342	3.67517	0.000237692	0.00100674	TNRC6C.AS1
2.98374	6.07024	1.64022	3.70086	0.000214872	0.000921671	HLA.DRA
11.5728	7.91307	1.79277	4.41387	1.01537e-05	6.63693e-05	C6ORF48
0.944189	4.67937	1.53469	3.04906	0.00229559	0.0070688	C6ORF47
161.389	25.8737	2.2714	11.3911	4.63315e-30	6.9581e-28	HLA.C
0.751237	4.43095	1.56221	2.83634	0.00456339	0.0126238	C6ORF136
109.679	25.5231	2.2023	11.5893	4.67067e-31	8.43768e-29	HLA.E
5.05258	6.75686	1.76708	3.82373	0.000131446	0.000606123	HLA.J
70.3376	24.894	2.12913	11.6921	1.39942e-31	2.81352e-29	GNB2L1
3.25415	6.22071	1.48312	4.19434	2.73669e-05	0.000155695	HLA.G
18.3894	8.56963	1.88392	4.54884	5.3943e-06	3.87774e-05	HLA.F
0.462117	3.8994	1.52751	2.55278	0.0106866	0.0258909	CRHR1.IT1
1.31243	4.95523	1.35261	3.66346	0.000248834	0.001045	RP11.706O15.1
0.371538	3.66889	1.48007	2.47886	0.0131802	0.0308528	C5ORF51
1.17388	4.93721	1.73966	2.83804	0.0045392	0.0125736	HLA.H
198.801	26.3512	2.29491	11.4825	1.6157e-30	2.6853e-28	HLA.A
1.96695	5.58179	1.40403	3.97556	7.02144e-05	0.000354012	THUMPD3.AS1
1.53772	5.21868	1.34676	3.875	0.000106625	0.000508061	MT.TF
586.252	27.8685	2.44553	11.3957	4.39263e-30	6.67733e-28	MT.RNR2
1.82559	5.40568	1.43023	3.77959	0.000157085	0.000705861	MT.TI
0.987639	4.65551	1.44234	3.22775	0.00124767	0.00419988	MT.TM
2.80046	6.02823	1.52253	3.95936	7.51522e-05	0.000376063	C11ORF31
156.878	25.977	2.25951	11.4967	1.37018e-30	2.37212e-28	MT.RNR1
6.34862	7.06669	2.12655	3.32308	0.000890297	0.00314646	RPL15P3
15.5863	8.33483	1.85317	4.4976	6.87251e-06	4.74078e-05	MT.ND4L
1.3884	5.03464	2.06829	2.43421	0.0149245	0.0341535	RP11.383G10.3
7.43584	7.29916	1.61311	4.52489	6.04268e-06	4.26302e-05	RP11.641D5.1
0.619617	4.22631	1.7918	2.35869	0.0183396	0.0403318	RP11.355O1.7
4.36143	6.55993	2.27184	2.88749	0.00388326	0.0110428	EEF1B2P6
2.45101	5.7598	1.47895	3.89451	9.83971e-05	0.000473743	CTD.2666L21.3
1.03894	4.7417	1.50894	3.14241	0.00167566	0.00541676	RPL9P18
14.8639	8.26295	2.16632	3.81428	0.000136581	0.00062591	CTD.3035D6.1
1.29453	5.00965	1.49672	3.34708	0.000816681	0.00292359	RPS7P11
0.627691	4.08926	1.36469	2.99648	0.00273118	0.00819157	RPL21P18
0.507852	3.77684	1.22534	3.08228	0.00205423	0.00641915	NAP1L1P3
0.461585	3.73333	1.63558	2.28257	0.0224556	0.0474422	RP11.624L12.1
0.832854	4.04684	1.72821	2.34163	0.0191997	0.0418473	RPLP1P6
18.1569	8.55142	1.97042	4.3399	1.42551e-05	8.87117e-05	RPL18AP3
1.03325	4.80776	1.43748	3.34458	0.000824064	0.0029441	ERV3.1
2.34477	5.79604	1.49544	3.87581	0.000106272	0.000506764	RPLP0P6
0.744103	4.17155	1.37482	3.03426	0.00241129	0.00737711	C8ORF82
17.1831	8.47386	1.96202	4.31894	1.56782e-05	9.63176e-05	RP11.112J1.1
20.9644	8.75044	2.10071	4.16547	3.10709e-05	0.00017391	RP11.380G5.3
0.758619	4.43041	1.55563	2.84799	0.00439962	0.0122386	CTC.451P13.1
0.882698	4.59062	1.98678	2.31058	0.0208558	0.0446911	RPL21P75
0.823613	4.28417	1.40485	3.04956	0.00229174	0.00706158	EEF1B2P2
1.27593	5.04395	1.63453	3.08588	0.00202954	0.0063576	RP11.314A20.1
2.83223	5.98066	1.58813	3.76585	0.000165987	0.00073841	RP1.102E24.1
0.992571	4.48877	1.28472	3.49397	0.000475891	0.00182635	CARKD
1.39195	5.1415	1.53947	3.33978	0.000838434	0.00298773	RPSAP61
0.457434	3.88418	1.46029	2.65987	0.00781716	0.0199153	PAXIP1.AS2
0.434868	3.60962	1.48877	2.42458	0.0153263	0.0348491	PLEKHM1P
2.17234	5.70983	1.43465	3.97995	6.89294e-05	0.000348958	PTMAP5
0.690246	4.1889	1.54272	2.71527	0.00662227	0.0172692	RPS3AP26
2.0308	5.60471	1.71022	3.27719	0.00104846	0.00361622	KANSL1.AS1
1.41932	5.15411	1.85195	2.78308	0.00538459	0.0145248	RPL7P1
2.60155	5.91475	1.44287	4.09931	4.1439e-05	0.000222838	RPS15AP1
1.23125	4.91556	1.44748	3.39595	0.000683918	0.00251922	RPS19P1
0.387114	3.72118	1.544	2.41009	0.0159485	0.0360206	C22ORF29
35.0849	9.49268	2.04975	4.63115	3.63647e-06	2.7401e-05	RPL13P12
0.315875	3.53798	1.4556	2.4306	0.0150737	0.0344007	TTC3P1
0.556119	3.89975	1.54989	2.51615	0.0118644	0.0283043	DHRS4.AS1
51.4846	24.4693	2.13095	11.4828	1.6099e-30	2.6853e-28	AC016739.2
13.0455	8.07409	1.84656	4.3725	1.22833e-05	7.8158e-05	RP11.367G18.2
4.5347	6.6436	1.51621	4.38173	1.17742e-05	7.54575e-05	RP11.889L3.1
0.604768	4.20479	1.39419	3.01594	0.0025618	0.0077507	MORF4L1P1
47.7373	9.93366	2.08234	4.77044	1.83828e-06	1.49915e-05	RP11.475C16.1
0.769721	4.36463	1.33994	3.25732	0.00112468	0.00384086	MIF.AS1
8.14773	7.40304	2.41971	3.05947	0.00221728	0.00686326	RP3.340B19.2
1.12528	4.87602	1.78369	2.73367	0.00626323	0.0164464	RPL12P47
0.936056	4.51511	1.3727	3.28921	0.00100469	0.00349233	CTD.2006C1.2
0.544994	3.92661	1.68691	2.32769	0.0199286	0.0431035	RP1.292B18.1
14.4243	8.219	1.87493	4.38363	1.16718e-05	7.49172e-05	RP11.40C6.2
1.54501	5.19395	1.42521	3.64434	0.000268081	0.00111835	RPL35P2
1.37452	5.06884	1.34041	3.78157	0.000155845	0.000701807	C6ORF226
0.547144	3.9272	1.32757	2.95818	0.00309458	0.00911699	RNU4.62P
3.53434	6.31563	1.79017	3.52794	0.000418804	0.00163546	TMSB4XP4
0.818871	4.52528	1.55162	2.9165	0.00353987	0.0101998	NSUN5P1
2.04972	5.61422	1.42015	3.95326	7.70944e-05	0.000384611	RP4.717I23.3
8.41006	7.45194	2.19444	3.39582	0.000684231	0.00251963	RPS20P14
5.5433	6.89659	1.54443	4.46545	7.99014e-06	5.41141e-05	HLA.DPB1
2.78377	6.00067	1.43534	4.18066	2.90664e-05	0.000163942	EPB41L4A.AS1
2.15301	5.68144	1.40421	4.046	5.20996e-05	0.00027218	SNHG14
0.68159	4.2052	1.56692	2.68375	0.00728022	0.0187186	HSP90AA2P
25.582	9.03928	1.95852	4.61536	3.92414e-06	2.93956e-05	RP11.51O6.1
0.829364	4.44768	1.3131	3.38716	0.000706212	0.00258833	RP4.758J18.2
3.43328	6.27304	1.44681	4.33576	1.45254e-05	9.02139e-05	C17ORF89
10.0121	7.7168	1.59782	4.82957	1.36826e-06	1.15551e-05	AB019441.29
0.888644	4.50858	1.33282	3.38274	0.000717659	0.00262258	RP4.814D15.2
1.38245	5.11497	1.88049	2.72001	0.00652792	0.0170517	AC104843.3
0.495721	3.9978	1.75519	2.27771	0.0227439	0.0479246	NUTM2B.AS1
1.16229	4.92508	1.43098	3.44175	0.000577969	0.00216413	RP3.370M22.8
1.10562	4.86821	1.8309	2.65892	0.00783913	0.0199418	RPL35P5
2.48739	5.85846	1.44769	4.04677	5.19295e-05	0.000271405	RP4.604A21.1
5.52549	6.88477	1.74709	3.9407	8.12446e-05	0.000400916	MTND2P28
1.80617	5.46823	1.4232	3.84221	0.000121929	0.000569232	FAM195B
2.73183	5.98632	1.43561	4.16988	3.04758e-05	0.000171117	FGD5.AS1
0.883706	4.61394	1.76764	2.61022	0.0090483	0.0224452	MTND1P23
12.015	7.96515	1.89475	4.20381	2.62465e-05	0.000150419	RPL26P19
0.812735	4.50538	1.55042	2.90591	0.00366186	0.0105028	RPL37AP1
5.07778	6.7612	2.2846	2.95946	0.00308175	0.00908561	RPL10AP6
6.68835	7.15204	1.64357	4.35153	1.35188e-05	8.48072e-05	RP5.1056L3.3
0.462693	3.71322	1.63853	2.26619	0.02344	0.049064	SLC16A1.AS1
1.33873	5.08301	1.73804	2.92456	0.00344948	0.0099809	RP11.621K7.1
8.32877	7.4396	2.19233	3.39346	0.000690151	0.00253544	RPS7P10
0.683789	4.21729	1.73716	2.42768	0.0151956	0.0346276	FTLP3
1.09807	4.8766	1.44065	3.38501	0.000711763	0.00260409	PSMD5.AS1
2.44777	5.83782	1.91454	3.04921	0.00229447	0.0070671	AC068137.13
9.82889	7.67713	1.80084	4.26308	2.01624e-05	0.000120249	RP3.417G15.1
1.63127	5.34121	1.39021	3.84202	0.000122027	0.000569473	ITGB2.AS1
2.49343	5.86279	1.89173	3.09916	0.00194069	0.00612113	AC107983.4
22.2573	8.84137	1.92751	4.58693	4.49813e-06	3.30987e-05	RP11.543P15.1
31.0393	9.31692	2.05139	4.54175	5.57879e-06	3.98965e-05	RPS28P7
0.521662	3.8386	1.25723	3.05323	0.00226391	0.00698993	TP73.AS1
3.91775	6.43844	1.79156	3.59377	0.000325932	0.00132294	RPL7P6
30.6555	9.29907	2.06357	4.50629	6.59698e-06	4.59137e-05	RP11.864N7.2
1.4617	5.20683	1.64115	3.17267	0.00151044	0.00495464	RPL23AP74
0.572378	3.7536	1.52906	2.45484	0.0140946	0.0325711	RP11.452F19.3
0.816899	4.43601	1.4819	2.99346	0.00275831	0.00826498	RP11.778D9.4
64.7386	24.7313	2.11841	11.6745	1.72156e-31	3.40622e-29	MT.ATP8
2.38223	5.81347	1.53702	3.7823	0.000155386	0.000700503	C19ORF24
17.6805	8.50125	2.49629	3.40556	0.000660289	0.00244229	RP4.575N6.2
1.4433	5.18212	1.36642	3.79247	0.000149153	0.00067681	EEF1DP1
0.595544	4.16701	1.54461	2.69778	0.00698043	0.0180723	RASA4CP
1.67842	5.34908	1.45948	3.66507	0.000247274	0.00104025	RPS13P2
5.77525	6.93306	2.3293	2.97646	0.00291598	0.00866603	CTB.63M22.1
1.42899	5.14048	2.06926	2.48422	0.0129837	0.0304616	RPS7P4
3.63647	6.3575	1.5534	4.09262	4.26517e-05	0.000228869	MTCO2P12
1.79982	5.36253	1.7212	3.11558	0.00183582	0.0058421	HLA.DRB6
1.66661	5.36807	1.40443	3.82223	0.00013225	0.000608749	RPL4P4
12.0674	7.9602	2.52449	3.15319	0.00161495	0.00524501	AC016708.2
0.665683	4.2611	1.56507	2.72262	0.00647656	0.0169388	RP3.477O4.14
0.857307	4.57325	1.43354	3.19019	0.00142181	0.00469854	RP11.244J10.1
0.803017	4.38487	1.55741	2.81549	0.00487026	0.0133307	AC009245.3
0.933586	4.66715	1.74661	2.67211	0.0075375	0.0192847	CTB.89H12.4
26.603	9.09537	1.96422	4.63051	3.64762e-06	2.74397e-05	RPS23P8
6.48945	7.08959	1.68237	4.21404	2.50841e-05	0.000145032	RPL10P3
0.751346	4.42225	1.76729	2.50227	0.0123399	0.0292705	RP11.318C24.1
0.838152	4.4612	1.41523	3.15229	0.00161997	0.00525858	RPS18P12
0.917483	4.65108	1.52776	3.04438	0.00233164	0.00716211	AC079250.1
0.607054	4.08849	1.74044	2.34911	0.0188183	0.0411598	RPL7P32
0.939462	4.62013	1.43219	3.22592	0.00125568	0.00422457	RP11.175O19.4
3.49701	6.31097	1.6155	3.90651	9.36395e-05	0.00045417	HLA.DPA1
0.481874	3.94658	1.72435	2.28873	0.0220948	0.0467989	AC013264.2
1.18977	4.9657	1.44722	3.43119	0.000600931	0.00224337	LINC.PINT
3.78328	6.39143	1.7954	3.55989	0.000371004	0.00147373	RP11.92K2.2
0.959676	4.67616	1.46491	3.19211	0.00141236	0.00467227	RP11.327P2.5
0.4342	3.8664	1.57497	2.45491	0.014092	0.0325711	SNRPFP1
0.306101	3.54224	1.5084	2.34835	0.018857	0.041227	RPS7P3
0.949677	4.688	1.85443	2.528	0.0114714	0.0274825	RP11.146N23.1
13.2413	8.098	1.8354	4.41213	1.0236e-05	6.67668e-05	SC22CB.1E7.1
2.27904	5.74631	1.3842	4.15136	3.30499e-05	0.000183259	CTD.3184A7.4
1.95944	5.55125	1.93318	2.87157	0.00408441	0.0115082	EEF1B2P3
0.523726	4.02059	1.52627	2.63425	0.00843238	0.0211768	AC093673.5
35.6156	9.51292	2.01714	4.71605	2.40471e-06	1.9103e-05	RPL3P4
1.09236	4.68381	2.03286	2.30406	0.0212195	0.0453535	RPL34P27
5.23139	6.83061	1.51745	4.50138	6.75129e-06	4.67008e-05	RPS11P5
0.931538	4.54361	1.73439	2.61971	0.00880043	0.0219351	PFN1P1
2.84998	6.03343	1.46722	4.11215	3.91987e-05	0.00021281	EIF3FP3
2.17264	5.6661	1.39362	4.06574	4.788e-05	0.000253106	RP3.486I3.4
16.152	8.37335	2.47132	3.38821	0.000703503	0.00257917	RP11.571F15.3
18.1937	8.55414	1.99028	4.29796	1.72374e-05	0.000104557	AC007969.5
11.7404	7.92806	2.10225	3.77122	0.000162451	0.000725791	CTC.575D19.1
7.63251	7.3078	1.62298	4.5027	6.70967e-06	4.64903e-05	RPS20P10
6.93234	7.18102	2.37552	3.02293	0.00250342	0.00760172	RPL5P34
4.02194	6.44754	1.60773	4.01034	6.06312e-05	0.000311015	RPS15AP11
4.4698	6.59528	2.23989	2.94446	0.00323516	0.00945959	RP11.761N21.2
0.551445	4.09169	1.6944	2.41483	0.0157426	0.0356201	AC012146.7
1.4908	5.24017	1.61588	3.24293	0.00118308	0.00401391	RPS4XP11
1.53742	5.18172	1.34655	3.84815	0.000119013	0.000557913	MAPKAPK5.AS1
1.0346	4.77696	1.45573	3.28148	0.00103264	0.00357453	AC104820.2
0.429747	3.82851	1.5374	2.49025	0.0127653	0.0300623	AC144530.1
320.27	26.8211	2.36339	11.3486	7.53581e-30	1.1051e-27	HLA.B
1.64861	5.3411	1.84374	2.89688	0.00376888	0.0107528	RPS3AP6
10.6039	7.78997	1.82288	4.27343	1.92488e-05	0.000115299	RPL23AP42
1.9518	5.52998	1.67215	3.3071	0.000942658	0.0033062	RPL24P2
2.76681	6.01618	1.52252	3.95147	7.76721e-05	0.0003865	C12ORF75
10.7534	7.80758	1.78543	4.37295	1.22581e-05	7.80374e-05	RPL39P3
0.532271	4.07832	1.7249	2.36438	0.0180601	0.0398159	AC016712.2
8.56594	7.48733	1.66807	4.48861	7.16888e-06	4.92071e-05	FAUP1
2.92175	6.02212	1.60848	3.74399	0.000181117	0.000796904	CTA.276O3.4
2.64668	5.93876	1.40955	4.21323	2.51746e-05	0.000145481	TOPORS.AS1
2.90953	6.0475	1.43681	4.20898	2.56531e-05	0.000147562	RP11.693N9.2
8.65604	7.51237	1.58706	4.73353	2.20654e-06	1.77105e-05	RPL6P27
9.32233	7.61342	1.59564	4.7714	1.8295e-06	1.49344e-05	AC092580.4
0.808258	4.41544	1.39243	3.17104	0.00151896	0.00497865	AC006978.6
2.15734	5.67762	1.42097	3.9956	6.45307e-05	0.000328988	RP1.159A19.3
0.7216	4.38898	1.74122	2.52064	0.0117141	0.0280046	COX7CP1
1.42497	5.14689	1.64551	3.12785	0.00176092	0.00564845	RP11.215A21.2
0.68415	4.31757	1.73635	2.48657	0.012898	0.0303133	AC006369.2
4.38283	6.55881	2.43165	2.69727	0.00699103	0.0180945	RP11.175B9.3
0.803444	4.41115	1.3026	3.38642	0.000708103	0.00259374	PITPNA.AS1
4.32017	6.57251	1.48179	4.43552	9.18494e-06	6.08991e-05	RPL24P8
2.1139	5.5857	2.17528	2.5678	0.0102346	0.0249412	RPS20P24
1.41015	5.07073	2.07151	2.44785	0.0143713	0.0331002	RPL34P1
1.4587	5.13195	2.08718	2.4588	0.0139402	0.0322682	RP11.229A12.2
1.60269	5.32628	1.64739	3.23316	0.00122431	0.00412905	RP11.12M9.3
0.589183	3.816	1.63318	2.33654	0.019463	0.0423323	TTN.AS1
1.60016	5.30228	1.35307	3.9187	8.90296e-05	0.000434857	RP11.356I2.4
22.3332	8.84594	1.94904	4.53863	5.66219e-06	4.03079e-05	RPL9P9
7.09371	7.20454	2.03231	3.545	0.000392611	0.0015487	RPS15AP38
20.534	8.72145	1.96457	4.43938	9.02204e-06	5.99466e-05	RPL30P4
5.06458	6.76638	1.50255	4.50327	6.69146e-06	4.64157e-05	PRKCQ.AS1
3.30402	6.23899	1.58545	3.93517	8.31383e-05	0.000409612	MTCO1P12
1.42525	5.1563	2.0617	2.50099	0.0123845	0.0293373	RPL9P7
0.713437	4.3562	1.7596	2.47568	0.0132983	0.0310587	RP11.108M9.4
2.67275	5.9724	1.52144	3.92551	8.65479e-05	0.000424565	C9ORF69
1.17793	4.85458	2.02161	2.40134	0.0163352	0.036741	RPL34P31
0.713842	4.28004	1.48943	2.87361	0.00405813	0.0114636	RPL37P2
1.10225	4.88066	1.456	3.3521	0.000802017	0.00288185	KMT2E.AS1
0.548085	4.05936	1.53659	2.6418	0.00824665	0.0208002	RP4.728D4.2
0.359682	3.6702	1.51305	2.4257	0.0152789	0.034773	PRKAG2.AS1
2.22641	5.72435	1.58801	3.60474	0.000312467	0.00127576	RPS2P5
6.19027	7.05712	1.5821	4.4606	8.17316e-06	5.51589e-05	RP11.36C20.1
15.6328	8.33562	1.8731	4.45017	8.58009e-06	5.73156e-05	RPL34P18
9.54711	7.64058	1.80485	4.23336	2.30223e-05	0.000134414	RP11.832N8.1
0.630944	3.94126	1.6588	2.37597	0.0175027	0.0388896	RP11.244H3.1
0.675883	4.29301	1.73971	2.46766	0.0135999	0.0316332	RPL34P33
0.444409	3.89036	1.54532	2.51751	0.0118186	0.0282112	RP11.796G6.1
0.988057	4.72704	1.74645	2.70666	0.00679643	0.0176679	RP13.585F24.1
0.957138	4.65208	1.80268	2.58065	0.00986157	0.0241977	RPL31P49
1.44016	5.1746	1.82348	2.83776	0.00454315	0.0125789	RPL7AP30
0.659012	4.15065	1.36217	3.04709	0.00231069	0.00710651	PRR34.AS1
4.95119	6.72858	1.50837	4.46082	8.16451e-06	5.51303e-05	RPL7AP6
1.58231	5.30212	1.35503	3.91292	9.1188e-05	0.000444354	C22ORF39
43.816	9.81015	2.06435	4.75216	2.01252e-06	1.63002e-05	RP11.234A1.1
0.91641	4.39519	1.75151	2.50937	0.0120948	0.0287713	CTD.2184D3.1
1.39797	5.07447	1.43862	3.52732	0.000419796	0.00163779	RPS21P4
0.916959	4.66751	1.49298	3.12631	0.00177015	0.00567223	CTD.2161E19.1
1.62246	5.30293	1.53633	3.45168	0.0005571	0.00209543	RP11.436H11.1
1.62906	5.29526	1.37169	3.8604	0.000113201	0.000533682	RP11.285F7.2
1.37829	5.02757	1.90158	2.64388	0.0081961	0.0207188	RP11.507E23.1
3.20967	6.19359	1.46936	4.21516	2.49605e-05	0.000144578	RP11.734J24.1
0.556656	3.98253	1.67051	2.38402	0.0171249	0.0381999	RP11.408P14.1
3.96175	6.46257	1.46833	4.4013	1.07603e-05	6.96765e-05	C7ORF73
1.31281	5.06823	1.36311	3.71813	0.000200703	0.00087139	C4ORF48
3.34143	6.18251	1.48569	4.16136	3.16355e-05	0.000176437	RPL37P23
0.719891	3.95244	1.69352	2.33386	0.019603	0.0425747	RP11.390K5.1
1.68754	5.34192	1.39232	3.8367	0.000124701	0.000579565	WDR86.AS1
2.05277	5.60995	1.44324	3.88705	0.000101471	0.000486662	RPL23AP65
2.27198	5.74245	1.65631	3.46701	0.000526284	0.001997	RP11.120B7.1
42.5796	9.76974	2.0472	4.77225	1.8218e-06	1.48813e-05	RP11.425L10.1
0.408793	3.81309	1.68154	2.26762	0.0233524	0.0489059	RPL7P23
10.0039	7.70923	1.82131	4.23278	2.30819e-05	0.00013464	RP11.466H18.1
0.602927	4.0404	1.25164	3.22809	0.00124619	0.00419719	RP5.894A10.2
1.10958	4.85188	1.76626	2.74698	0.0060147	0.0159111	RP11.20O24.4
4.42431	6.60957	1.59045	4.1558	3.2415e-05	0.000180301	GABPB1.AS1
0.552019	3.94852	1.65532	2.38535	0.0170627	0.0381022	SCAMP1.AS1
1.81095	5.46137	1.39899	3.9038	9.46933e-05	0.000458389	RP11.796E2.4
1.19053	4.95212	1.76268	2.80943	0.00496291	0.0135456	RP11.18H21.1
1.06839	4.77384	1.42372	3.35308	0.000799168	0.0028741	RAB30.AS1
1.04274	4.79451	1.40963	3.40126	0.000670761	0.00247734	RP11.539L10.2
0.555698	3.94027	1.35785	2.90184	0.00370972	0.0106181	ZBED5.AS1
4.24517	6.5533	1.47717	4.43638	9.14852e-06	6.07166e-05	OIP5.AS1
12.9443	8.06047	1.89501	4.25353	2.10429e-05	0.000124845	MTND4P12
11.4312	7.89574	1.78485	4.42375	9.70045e-06	6.38754e-05	PCED1B.AS1
0.953397	4.60301	1.28801	3.57373	0.000351927	0.0014119	NNT.AS1
1.46199	5.19312	1.3464	3.85705	0.000114762	0.000539612	TRIM52.AS1
0.335191	3.5829	1.48445	2.41362	0.0157948	0.0357059	SRP14.AS1
83.7413	25.1469	2.18046	11.5328	9.01417e-31	1.60517e-28	MTATP6P1
0.53078	4.05665	1.74768	2.32116	0.0202781	0.043671	NPM1P27
0.750015	4.32992	1.38008	3.13745	0.00170427	0.00549216	NOP14.AS1
1.08994	4.82438	1.85144	2.60574	0.00916765	0.0227051	RP11.478C6.4
0.58382	4.12277	1.40384	2.93678	0.00331639	0.00966762	THAP9.AS1
1.0762	4.83125	1.43458	3.3677	0.000757979	0.00274817	CTD.2035E11.3
3.04288	6.11136	1.47427	4.14534	3.39315e-05	0.000187397	CTB.79E8.3
2.36141	5.75947	1.41634	4.06644	4.77359e-05	0.000252451	OTUD6B.AS1
0.820014	4.5159	1.39158	3.24517	0.0011738	0.00398459	CTD.2336O2.1
0.822321	4.52807	1.59867	2.8324	0.00461993	0.0127547	WAC.AS1
1.03469	4.78729	1.43377	3.33894	0.000840976	0.00299508	RP11.660L16.2
0.405609	3.59661	1.59256	2.25838	0.0239218	0.0498554	RP11.802E16.3
0.636436	4.22327	1.3634	3.0976	0.00195093	0.0061485	RP11.157G21.2
0.66408	4.27434	1.56813	2.72576	0.00641531	0.0168068	TRAPPC2P1
0.534446	4.08808	1.42682	2.86517	0.00416785	0.0117036	USP30.AS1
3.88548	6.42865	1.47618	4.35493	1.33108e-05	8.37128e-05	RPL41P2
2.98781	6.08994	1.75665	3.46679	0.000526715	0.00199802	RPL41P5
2.1813	5.70395	1.39398	4.09185	4.27951e-05	0.000229437	RP11.705C15.2
0.592617	3.82384	1.44573	2.64492	0.00817105	0.020668	RP11.278C7.1
4.62001	6.66377	1.48185	4.49693	6.89431e-06	4.75319e-05	PSMA3.AS1
1.32183	5.09902	1.64581	3.09819	0.00194704	0.00613805	RP11.977G19.5
0.951716	4.61441	1.27233	3.62673	0.000287033	0.00118433	RP11.658F2.8
0.475121	3.93344	1.48048	2.65688	0.00788684	0.0200427	DNAJC19P9
1.81932	5.43705	1.37938	3.94165	8.09217e-05	0.000399785	RP11.284N8.3
1.25435	4.98666	1.35409	3.68265	0.000230819	0.000981629	RP11.488L18.10
0.530272	3.90023	1.45148	2.68708	0.007208	0.0185828	RP11.553L6.5
5.73804	6.94495	1.52271	4.56092	5.09309e-06	3.68886e-05	LINC00657
0.44611	3.89723	1.54334	2.52519	0.0115634	0.027687	RP5.1085F17.3
0.54295	4.08071	1.72289	2.36853	0.0178589	0.0394982	AL136419.6
0.657253	4.24537	1.41673	2.9966	0.00273007	0.00819022	CTA.29F11.1
0.594653	4.16131	1.57086	2.64906	0.00807165	0.0204415	RP11.747H7.3
0.501481	3.99092	1.58154	2.52345	0.0116211	0.027809	RP5.882C2.2
0.671232	4.29064	1.40584	3.05202	0.00227307	0.00701159	RP11.319G9.3
0.631232	4.23868	1.71982	2.46461	0.0137163	0.0318683	RP4.647J21.1
0.756231	4.40827	1.40956	3.1274	0.0017636	0.00565415	RP11.1000B6.3
0.452543	3.86985	1.51191	2.55957	0.0104801	0.025445	RP11.452D12.1
0.556531	3.70356	1.45093	2.55254	0.0106942	0.0259042	RP11.174G6.5
1.07318	4.5349	1.44569	3.13683	0.00170784	0.00550082	RP11.283I3.6
0.420789	3.82571	1.68653	2.2684	0.0233049	0.0488391	LOXL1.AS1
1.05629	4.75615	1.29646	3.66856	0.000243924	0.00102753	MMP25.AS1
0.72688	4.39657	1.53633	2.86173	0.00421334	0.0118074	RP13.1032I1.7
0.844807	4.22749	1.55856	2.71244	0.00667905	0.0173954	RP11.334C17.5
0.961898	4.58072	1.60288	2.85781	0.00426578	0.0119168	MTCO1P40
0.563275	4.11573	1.57385	2.61508	0.00892068	0.0221904	ZNF213.AS1
7.91088	7.389	1.57789	4.68285	2.82915e-06	2.20612e-05	RPS7P1
0.584577	4.14928	1.52664	2.71791	0.00656953	0.017146	SNORD3A
0.80695	4.38875	1.28193	3.42356	0.000618065	0.00230181	RP11.6N17.4
0.966462	4.7147	1.5553	3.03139	0.00243434	0.00743052	BZRAP1.AS1
1.68292	5.38873	1.6595	3.24719	0.00116549	0.00396071	RP5.1171I10.5
0.848355	4.26477	1.51578	2.81359	0.00489918	0.0133951	RP11.138I1.4
0.447702	3.90233	1.6876	2.31236	0.020758	0.0445482	RP11.936I5.1
0.920151	4.5023	1.38499	3.25077	0.00115092	0.0039176	RP11.35G9.3
0.490768	3.98213	1.39244	2.85982	0.00423882	0.0118575	ASB16.AS1
3.69183	6.36959	1.44668	4.4029	1.06813e-05	6.93451e-05	ILF3.AS1
0.982397	4.74644	1.45433	3.26366	0.00109981	0.00377248	CTD.2020K17.1
0.686078	4.0623	1.45072	2.8002	0.0051071	0.0138814	RP11.1094M14.11
0.497433	4.00841	1.52111	2.63518	0.00840922	0.0211375	RP11.47L3.1
5.1452	6.80493	1.5001	4.53631	5.72466e-06	4.06621e-05	CTD.3252C9.4
0.361883	3.63843	1.51437	2.40261	0.0162787	0.0366338	CARD8.AS1
0.672773	4.297	1.55742	2.75905	0.00579698	0.0154367	AC006129.2
0.862891	4.58353	1.44823	3.16493	0.0015512	0.00506965	CTC.444N24.11
0.561045	3.94539	1.48852	2.65054	0.00803625	0.0203684	RP4.591C20.9
0.633975	4.07588	1.37071	2.97356	0.00294365	0.00873425	CTC.429P9.3
1.96522	5.52774	1.36342	4.05431	5.02832e-05	0.00026413	ZSCAN16.AS1
0.534001	3.67048	1.44051	2.54803	0.0108332	0.0261698	RPARP.AS1
0.501701	4.00854	1.53244	2.61579	0.00890201	0.0221573	AC008982.2
0.579357	4.1522	1.73032	2.39968	0.0164095	0.0368615	RP11.73M18.8
0.764347	4.36594	1.44539	3.0206	0.00252275	0.00765112	RP5.940J5.9
2.42067	5.80783	1.40312	4.13924	3.48462e-05	0.000191854	NCBP2.AS2
1.24999	4.99897	1.36727	3.65616	0.000256025	0.0010733	RP11.373D23.2
0.848554	4.48303	1.33314	3.36276	0.000771684	0.00279136	RP11.138A9.1
3.68491	6.35806	1.45941	4.35659	1.32104e-05	8.32073e-05	RP11.51J9.5
1.54581	5.2003	1.37055	3.79433	0.000148044	0.000672266	RP11.367G6.3
2.36214	5.80383	1.4462	4.01317	5.99099e-05	0.000308076	RP11.489E7.4
0.851205	4.57873	1.39632	3.27915	0.00104121	0.00359988	RP11.222K16.2
0.506033	4.00673	1.74613	2.29464	0.0217538	0.0462318	RP11.140K17.3
0.378013	3.69376	1.52416	2.42347	0.015373	0.0349235	RP1.151F17.2
0.924964	4.64131	1.44021	3.22267	0.00127002	0.00427051	XXBAC.BPG299F13.17
0.703896	4.32587	1.38698	3.1189	0.00181526	0.00578851	RP11.792A8.4
0.713275	4.36795	1.42071	3.07449	0.00210861	0.0065644	RP11.798M19.6
1.34962	5.12071	1.41888	3.60899	0.000307396	0.00125753	RP11.352M15.2
1.78742	5.45962	1.47331	3.70567	0.000210832	0.000906546	RP5.1180E21.5
0.838636	4.43865	1.57358	2.82073	0.0047915	0.0131439	RP11.83A24.2
0.486153	3.9435	1.57045	2.51107	0.0120367	0.028655	RP11.212P7.2
0.458598	3.88392	1.33792	2.90296	0.00369652	0.0105851	RP11.390P24.1
0.458992	3.90269	1.72426	2.2634	0.0236111	0.04934	RP11.7F17.8
0.669645	4.19224	1.57662	2.659	0.00783728	0.0199412	CH17.189H20.1
1.12677	4.9008	1.80284	2.71837	0.00656038	0.0171257	RP11.326K13.5
1.2979	4.8748	1.36779	3.56399	0.000365256	0.00145647	RP11.147L13.15
2.14485	5.62026	1.60498	3.50177	0.00046218	0.00177866	CCL3L3
0.858966	4.49076	1.3742	3.2679	0.00108348	0.00371952	RP11.50I19.2
0.40518	3.58239	1.5845	2.2609	0.0237655	0.0496002	AL133243.2
1.17894	4.93982	1.61537	3.05801	0.00222813	0.00689171	CTD.2587H24.14
0.381948	3.69994	1.52045	2.43345	0.0149556	0.0341932	RP11.467L13.7
0.929842	4.67154	1.86366	2.50665	0.0121883	0.0289495	MIR6797
0.557303	4.12751	1.72365	2.39463	0.0166369	0.0372515	RP11.452N17.1
4.16088	6.51097	1.48891	4.37299	1.22554e-05	7.80374e-05	RP11.596C23.2
0.761523	4.32166	1.42447	3.03387	0.00241439	0.00738175	RP11.196G11.5
1.11261	4.73951	1.28846	3.67844	0.000234666	0.000995613	RP5.906C1.1
0.423855	3.59946	1.47021	2.44826	0.0143547	0.0330742	RP11.81A1.6
0.863303	4.57066	1.58343	2.88655	0.0038949	0.0110643	RP11.147L13.11
0.536814	3.87249	1.33129	2.90884	0.00362777	0.0104122	RP11.707G18.1
1.51737	5.21638	1.36393	3.82451	0.000131031	0.000604925	SND1.IT1
0.596335	4.15204	1.34645	3.08369	0.00204452	0.00639523	RP11.574K11.24
0.800119	4.49342	1.61175	2.78791	0.00530496	0.014341	CTD.2562J17.6
1.05549	4.68615	1.45938	3.21106	0.00132248	0.00441478	RP11.51F16.1
0.815387	4.4148	1.38401	3.18986	0.00142343	0.00470264	FO538757.2
6.80699	7.15858	2.23596	3.20157	0.0013668	0.00454447	AC090498.1
0.721528	4.24678	1.73723	2.44456	0.0145029	0.0333012	RP11.1148L6.8
0.476077	3.93319	1.38809	2.83352	0.00460381	0.0127158	AP000769.1
0.645478	4.12746	1.54851	2.66544	0.00768886	0.0196316	CTD.3014M21.1
2.02949	5.62343	1.49466	3.76233	0.000168335	0.000748054	RP5.1014D13.2
0.868524	4.49204	1.42377	3.15504	0.00160474	0.00522002	RP4.635A23.6
5.46323	6.83745	2.16679	3.15556	0.00160191	0.0052123	RP11.69M1.6
1.31296	5.05789	1.60319	3.15489	0.0016056	0.00522143	RP1.47M23.3
3.01319	6.12601	1.54546	3.96388	7.37424e-05	0.000370197	RP11.463O12.5
0.657382	4.16592	1.39899	2.97781	0.00290311	0.00863659	AD000864.6
1.81852	5.48295	1.47214	3.72447	0.000195722	0.000853034	TRG.AS1
1.06183	4.75805	1.35875	3.50178	0.000462169	0.00177866	RP11.511P7.5
7.36895	7.2806	1.59985	4.55079	5.34455e-06	3.84641e-05	RP11.371A22.1
0.397123	3.74616	1.53851	2.43492	0.0148952	0.034099	C6ORF203
0.626969	4.11012	1.55986	2.63493	0.00841539	0.0211473	C14ORF28
0.514368	4.02817	1.58347	2.54388	0.0109629	0.0264369	COX20P1
0.470721	3.68296	1.48598	2.47847	0.0131948	0.0308649	RP11.570P14.1
0.524559	3.88906	1.51987	2.55881	0.010503	0.0254907	CTC.425F1.4
0.371531	3.70352	1.48914	2.48701	0.0128821	0.0302973	XXBAC.BPG283O16.9
0.585621	3.82807	1.60514	2.38488	0.0170848	0.0381448	C12ORF66
3.70753	6.32406	2.71597	2.32847	0.0198869	0.0430365	RPL35AP21
2.25391	5.6586	1.99913	2.83054	0.00464701	0.012807	RPS6P25
4.11051	6.45201	2.79069	2.31198	0.020779	0.0445647	RP11.392P7.1
1.96997	5.51099	2.09489	2.63068	0.00852138	0.0213505	RP4.765C7.2
1.17792	4.83518	1.99323	2.42581	0.0152744	0.0347692	NCR1
0.885405	4.4428	1.95801	2.26904	0.023266	0.0487768	RPL7P27
1.19831	4.8172	2.03003	2.37296	0.017646	0.0391453	RPL34P26
1.31586	4.98024	2.01771	2.46827	0.0135769	0.0315975	RP11.365F18.1
1.22365	4.73929	2.06802	2.29171	0.0219225	0.0464792	AC093142.2
2.02168	5.53726	2.10152	2.63489	0.00841652	0.0211473	CTA.242H14.1
3.58713	6.28472	2.62243	2.39652	0.0165514	0.0371133	RPS12P27
2.34046	5.70671	2.17231	2.62703	0.00861345	0.0215423	RP11.313M3.1
4.99878	6.71471	2.74648	2.44484	0.0144916	0.0332849	RPL36AP43
2.53675	5.82679	2.15827	2.69975	0.00693908	0.0179862	CTD.2206G10.2
29.4949	23.6851	3.18984	7.42516	1.12641e-13	3.71448e-12	RP11.692N5.2
