# Supplementary material for: Human breastmilk memory T cells throughout lactation manifest activated tissue-oriented profile with prominent regulation
Source: JCI Insight. 2024 Sep 3;9(20):e181788. doi: 10.1172/jci.insight.181788 (PMC11530127; doi:10.1172/jci.insight.181788)
Supplement: Supporting data values [file jciinsight-9-181788-s157.xlsx]

## Sheet: Fig. 1C;Fig. S1A
Tcells	CD4CD8ratio	timepoint	studynumber
64.8	2.12914	Control PBMC	MDD2021884
73.2	1.69231	Control PBMC	MDD2017610
80.2	0.93456	Control PBMC	MDD2020795
65.3	1.72531	Control PBMC	MDD2020850
78.1	0.795019	Control PBMC	MDD2020854
68.1	2.604	Control PBMC	MDD2019731
71	2.2847	Control PBMC	MDD2017401
46.9	2.53817	BM 1 week	BM 22
2.44	0.59707	BM 1 week	BM 24
1.14	2.19553	BM 1 week	BM16
1.08	2.11667	BM 1 week	BM78
0.58	1.64725	BM 1 week	BM42
7.75	2.80169	BM 1 week	BM 14
0.87	1.32955	BM 1 week	BM 21
4.89	3.16667	BM 1 month	BM9
7.15	1.90449	BM 1 month	BM15
5.53	1.75862	BM 1 month	BM 18
40.2	1.29396	BM 1 month	BM 19
2.15	1.36313	BM 1 month	BM 20
8.91	1.57862	BM 1 month	BM 32
23.5	0.789203	BM 1 month	BM 16
3.02	0.7603	BM 1 month	BM 22
10	2.55696	BM 1 month	BM 25
3.93	3.04396	BM 1 month	BM34
8.67	1.97938	BM 1 month	BM 26
7.6	2.89024	BM 1 month	BM 35
3.55	1.97283	BM 1 month	BM 39
1.03	2.6068	BM 1 month	BM 40
4.95	1.65938	BM 1 month	BM 41
6.92	2.19455	BM 1 month	BM 21
5.41	1.59483	BM 1 month	BM 43
15.7	0.872818	BM 1 month	BM 24
27.8	0.751515	BM 1 month	BM 45
1.78	3.25806	BM 3 months	BM 4
2.31	0.614078	BM 3 months	BM 9
2.42	0.834239	BM 3 months	BM 10
2.42	2.44681	BM 3 months	BM 14
7.95	1.53219	BM 3 months	BM 15
12.8	1.72245	BM 3 months	BM 19
8.68	0.977629	BM 3 months	BM 28
3.25	0.568702	BM 3 months	BM 27
2.72	1.87019	BM 3 months	BM 32
10.8	1.34727	BM 3 months	BM 24
23.1	1.07113	BM 3 months	BM29
11.5	2.53556	BM 3 months	BM38
8.37	2.22293	BM 3 months	BM43
16.4	0.187611	BM 3 months	BM37
1.32	0.581197	BM 3 months	BM42
4.79	1.69471	BM 3 months	BM46
5.7	1.81933	BM 3 months	BM49
8.42	1.45016	BM 3 months	BM65
2.08	2.80978	BM 3 months	BM60
2.34	1.90643	BM 3 months	BM84
8.06	3.35	BM 6 months	BM 6
4.78	2.22222	BM 6 months	BM 11
2.17	2.14583	BM 6 months	BM32
11.7	2.06061	BM 6 months	BM35

## Sheet: Fig. 1D
timepoint	studynumber	variable	value
Control PBMC	MDD2021884	Memory CD27-	11.8941
Control PBMC	MDD2017610	Memory CD27-	6.08635
Control PBMC	MDD2020795	Memory CD27-	9.30814
Control PBMC	MDD2019752	Memory CD27-	3.81962
Control PBMC	MDD2020850	Memory CD27-	2.93029
Control PBMC	MDD2020854	Memory CD27-	12.5987
Control PBMC	MDD2019731	Memory CD27-	3.84077
Control PBMC	MDD2017401	Memory CD27-	2.75972
BM 1 month	BM472	Memory CD27-	78.2922
BM 1 month	BM474	Memory CD27-	71.7072
BM 1 month	BM476	Memory CD27-	40.8
BM 1 month	BM477	Memory CD27-	51.9948
BM 1 month	BM478	Memory CD27-	41.0713
BM 1 month	BM479	Memory CD27-	52.6263
BM 1 month	BM480	Memory CD27-	63.7745
BM 1 month	BM482	Memory CD27-	76.2329
BM 1 month	BM483	Memory CD27-	48.1048
BM 1 month	BM486	Memory CD27-	66.3934
BM 1 month	BM460	Memory CD27-	84.2312
BM 1 month	BM488	Memory CD27-	78.7606
BM 1 month	BM490	Memory CD27-	73.4264
BM 1 month	BM492	Memory CD27-	63.9
BM 1 month	BM491	Memory CD27-	80.3482
BM 1 month	BM494	Memory CD27-	36.036
BM 1 month	BM508	Memory CD27-	49.7701
BM 1 month	BM506	Memory CD27-	62.8623
BM 1 month	BM507	Memory CD27-	60.8817
BM 1 month	BM509	Memory CD27-	54.5727
BM 3 months	BM428	Memory CD27-	77.2614
BM 3 months	BM434	Memory CD27-	62.3938
BM 3 months	BM445	Memory CD27-	71.1285
BM 3 months	BM444	Memory CD27-	71.7426
BM 3 months	BM446	Memory CD27-	31.3063
BM 3 months	BM443	Memory CD27-	64.355
BM 3 months	BM447	Memory CD27-	76.9846
BM 3 months	BM469	Memory CD27-	81.0486
BM 3 months	BM510	Memory CD27-	65.4804
BM 3 months	BM497	Memory CD27-	55.9776
BM 3 months	BM498	Memory CD27-	90.018
BM 3 months	BM457	Memory CD27-	65.7868
BM 3 months	BM506	Memory CD27-	67.3865
BM 3 months	BM508	Memory CD27-	64.3322
BM 3 months	BM516	Memory CD27-	80.4678
BM 3 months	BM520	Memory CD27-	70.7858
BM 6 months	BM382	Memory CD27-	38.9766
BM 6 months	BM391	Memory CD27-	66.0736
BM 6 months	BM388	Memory CD27-	54.7945
BM 6 months	BM389	Memory CD27-	82.7083
BM 6 months	BM378	Memory CD27-	64.926
BM 6 months	BM386	Memory CD27-	34.8174
BM 6 months	BM413	Memory CD27-	52.3843
BM 6 months	BM424	Memory CD27-	68.6
BM 6 months	BM430	Memory CD27-	61.7062
BM 6 months	BM453	Memory CD27-	76.5
BM 6 months	BM454	Memory CD27-	79.3
BM 6 months	BM475	Memory CD27-	42.6085
Control PBMC	MDD2021884	Memory CD27+	45.7771
Control PBMC	MDD2017610	Memory CD27+	34.8791
Control PBMC	MDD2020795	Memory CD27+	40.5919
Control PBMC	MDD2019752	Memory CD27+	32.7967
Control PBMC	MDD2020850	Memory CD27+	24.9025
Control PBMC	MDD2020854	Memory CD27+	32.1968
Control PBMC	MDD2019731	Memory CD27+	30.006
Control PBMC	MDD2017401	Memory CD27+	26.6973
BM 1 month	BM472	Memory CD27+	19.0981
BM 1 month	BM474	Memory CD27+	26.0026
BM 1 month	BM476	Memory CD27+	57.6
BM 1 month	BM477	Memory CD27+	42.2958
BM 1 month	BM478	Memory CD27+	56.6603
BM 1 month	BM479	Memory CD27+	46.023
BM 1 month	BM480	Memory CD27+	35.4858
BM 1 month	BM482	Memory CD27+	23.4793
BM 1 month	BM483	Memory CD27+	50.405
BM 1 month	BM486	Memory CD27+	29.2971
BM 1 month	BM460	Memory CD27+	15.5057
BM 1 month	BM488	Memory CD27+	19.7901
BM 1 month	BM490	Memory CD27+	25.8093
BM 1 month	BM492	Memory CD27+	35.2
BM 1 month	BM491	Memory CD27+	19.3116
BM 1 month	BM494	Memory CD27+	24.6246
BM 1 month	BM508	Memory CD27+	48.271
BM 1 month	BM506	Memory CD27+	36.2782
BM 1 month	BM507	Memory CD27+	38.1885
BM 1 month	BM509	Memory CD27+	44.3778
BM 3 months	BM428	Memory CD27+	22.089
BM 3 months	BM434	Memory CD27+	36.7963
BM 3 months	BM445	Memory CD27+	26.8107
BM 3 months	BM444	Memory CD27+	27.3781
BM 3 months	BM446	Memory CD27+	67.2134
BM 3 months	BM443	Memory CD27+	33.7764
BM 3 months	BM447	Memory CD27+	22.6955
BM 3 months	BM469	Memory CD27+	18.411
BM 3 months	BM510	Memory CD27+	33.39
BM 3 months	BM497	Memory CD27+	41.1835
BM 3 months	BM498	Memory CD27+	9.61192
BM 3 months	BM457	Memory CD27+	33.7932
BM 3 months	BM506	Memory CD27+	32.0936
BM 3 months	BM508	Memory CD27+	29.8149
BM 3 months	BM516	Memory CD27+	17.2931
BM 3 months	BM520	Memory CD27+	28.4943
BM 6 months	BM382	Memory CD27+	59.2644
BM 6 months	BM391	Memory CD27+	31.3874
BM 6 months	BM388	Memory CD27+	43.7956
BM 6 months	BM389	Memory CD27+	14.9015
BM 6 months	BM378	Memory CD27+	34.1136
BM 6 months	BM386	Memory CD27+	62.9315
BM 6 months	BM413	Memory CD27+	46.9859
BM 6 months	BM424	Memory CD27+	30.5
BM 6 months	BM430	Memory CD27+	37.8038
BM 6 months	BM453	Memory CD27+	23.5
BM 6 months	BM454	Memory CD27+	20.7
BM 6 months	BM475	Memory CD27+	54.1108
Control PBMC	MDD2021884	T-emra	0.849575
Control PBMC	MDD2017610	T-emra	0.669598
Control PBMC	MDD2020795	T-emra	1.80964
Control PBMC	MDD2019752	T-emra	0.589941
Control PBMC	MDD2020850	T-emra	0.360036
Control PBMC	MDD2020854	T-emra	4.90951
Control PBMC	MDD2019731	T-emra	0.540108
Control PBMC	MDD2017401	T-emra	0.649935
BM 1 month	BM472	T-emra	0.869913
BM 1 month	BM474	T-emra	1.44014
BM 1 month	BM476	T-emra	0.38
BM 1 month	BM477	T-emra	1.70983
BM 1 month	BM478	T-emra	0.949335
BM 1 month	BM479	T-emra	0.470235
BM 1 month	BM480	T-emra	0.339864
BM 1 month	BM482	T-emra	0.057949
BM 1 month	BM483	T-emra	0.370037
BM 1 month	BM486	T-emra	2.83972
BM 1 month	BM460	T-emra	0.0530196
BM 1 month	BM488	T-emra	0.829585
BM 1 month	BM490	T-emra	0.680245
BM 1 month	BM492	T-emra	0.11
BM 1 month	BM491	T-emra	0.170102
BM 1 month	BM494	T-emra	13.7137
BM 1 month	BM508	T-emra	0.869478
BM 1 month	BM506	T-emra	0.4997
BM 1 month	BM507	T-emra	0.669799
BM 1 month	BM509	T-emra	0.589705
BM 3 months	BM428	T-emra	0.649675
BM 3 months	BM434	T-emra	0.189981
BM 3 months	BM445	T-emra	1.03041
BM 3 months	BM444	T-emra	0.439648
BM 3 months	BM446	T-emra	0.440088
BM 3 months	BM443	T-emra	0.429699
BM 3 months	BM447	T-emra	0.209958
BM 3 months	BM469	T-emra	0.540324
BM 3 months	BM510	T-emra	0.389883
BM 3 months	BM497	T-emra	1.9892
BM 3 months	BM498	T-emra	0.20004
BM 3 months	BM457	T-emra	0
BM 3 months	BM506	T-emra	0.519896
BM 3 months	BM508	T-emra	3.58179
BM 3 months	BM516	T-emra	1.59936
BM 3 months	BM520	T-emra	0.539892
BM 6 months	BM382	T-emra	0.84949
BM 6 months	BM391	T-emra	1.10956
BM 6 months	BM388	T-emra	0.469953
BM 6 months	BM389	T-emra	0.80008
BM 6 months	BM378	T-emra	0.960384
BM 6 months	BM386	T-emra	0
BM 6 months	BM413	T-emra	0.379886
BM 6 months	BM424	T-emra	0.45
BM 6 months	BM430	T-emra	0.490049
BM 6 months	BM453	T-emra	0
BM 6 months	BM454	T-emra	0
BM 6 months	BM475	T-emra	0.820164
Control PBMC	MDD2021884	Naive	41.4793
Control PBMC	MDD2017610	Naive	58.365
Control PBMC	MDD2020795	Naive	48.2903
Control PBMC	MDD2019752	Naive	62.7937
Control PBMC	MDD2020850	Naive	71.8072
Control PBMC	MDD2020854	Naive	50.295
Control PBMC	MDD2019731	Naive	65.6131
Control PBMC	MDD2017401	Naive	69.893
BM 1 month	BM472	Naive	1.73983
BM 1 month	BM474	Naive	0.850085
BM 1 month	BM476	Naive	1.22
BM 1 month	BM477	Naive	3.9996
BM 1 month	BM478	Naive	1.31908
BM 1 month	BM479	Naive	0.88044
BM 1 month	BM480	Naive	0.39984
BM 1 month	BM482	Naive	0.229798
BM 1 month	BM483	Naive	1.12011
BM 1 month	BM486	Naive	1.46985
BM 1 month	BM460	Naive	0.210078
BM 1 month	BM488	Naive	0.61969
BM 1 month	BM490	Naive	0.0840303
BM 1 month	BM492	Naive	0.79
BM 1 month	BM491	Naive	0.170102
BM 1 month	BM494	Naive	25.6256
BM 1 month	BM508	Naive	1.08935
BM 1 month	BM506	Naive	0.359784
BM 1 month	BM507	Naive	0.259922
BM 1 month	BM509	Naive	0.45977
BM 3 months	BM428	Naive	0
BM 3 months	BM434	Naive	0.619938
BM 3 months	BM445	Naive	1.03041
BM 3 months	BM444	Naive	0.439648
BM 3 months	BM446	Naive	1.04021
BM 3 months	BM443	Naive	1.43899
BM 3 months	BM447	Naive	0.109978
BM 3 months	BM469	Naive	0
BM 3 months	BM510	Naive	0.739778
BM 3 months	BM497	Naive	0.84966
BM 3 months	BM498	Naive	0.170034
BM 3 months	BM457	Naive	0.419916
BM 3 months	BM506	Naive	0
BM 3 months	BM508	Naive	2.27114
BM 3 months	BM516	Naive	0.639744
BM 3 months	BM520	Naive	0.179964
BM 6 months	BM382	Naive	0.909454
BM 6 months	BM391	Naive	1.42943
BM 6 months	BM388	Naive	0.939906
BM 6 months	BM389	Naive	1.59016
BM 6 months	BM378	Naive	0
BM 6 months	BM386	Naive	2.25113
BM 6 months	BM413	Naive	0.249925
BM 6 months	BM424	Naive	0.45
BM 6 months	BM430	Naive	0
BM 6 months	BM453	Naive	0
BM 6 months	BM454	Naive	0
BM 6 months	BM475	Naive	2.46049

## Sheet: Fig. 1E
timepoint	studynumber	variable	value
Control PBMC	MDD2021884	Memory CD27-	7.20072
Control PBMC	MDD2017610	Memory CD27-	11.8952
Control PBMC	MDD2020795	Memory CD27-	20.096
Control PBMC	MDD2019752	Memory CD27-	7.3422
Control PBMC	MDD2020850	Memory CD27-	12.8987
Control PBMC	MDD2020854	Memory CD27-	18.1072
Control PBMC	MDD2019731	Memory CD27-	5.69456
Control PBMC	MDD2017401	Memory CD27-	9.66517
BM 1 month	BM472	Memory CD27-	49.4
BM 1 month	BM474	Memory CD27-	19.5
BM 1 month	BM476	Memory CD27-	22.8046
BM 1 month	BM477	Memory CD27-	39.9
BM 1 month	BM478	Memory CD27-	13.388
BM 1 month	BM479	Memory CD27-	20.4102
BM 1 month	BM480	Memory CD27-	33.5067
BM 1 month	BM482	Memory CD27-	31.7682
BM 1 month	BM483	Memory CD27-	40.4
BM 1 month	BM486	Memory CD27-	28.2
BM 1 month	BM460	Memory CD27-	58.1174
BM 1 month	BM488	Memory CD27-	38.5385
BM 1 month	BM490	Memory CD27-	41.041
BM 1 month	BM492	Memory CD27-	27.6
BM 1 month	BM491	Memory CD27-	47.9048
BM 1 month	BM494	Memory CD27-	7.29146
BM 1 month	BM508	Memory CD27-	36.6963
BM 1 month	BM506	Memory CD27-	28.5943
BM 1 month	BM507	Memory CD27-	36.5
BM 1 month	BM509	Memory CD27-	42.4042
BM 3 months	BM428	Memory CD27-	69.979
BM 3 months	BM434	Memory CD27-	37.6
BM 3 months	BM445	Memory CD27-	28.6
BM 3 months	BM444	Memory CD27-	43.6
BM 3 months	BM446	Memory CD27-	25.8
BM 3 months	BM443	Memory CD27-	29.4294
BM 3 months	BM447	Memory CD27-	53.1
BM 3 months	BM469	Memory CD27-	47.7
BM 3 months	BM510	Memory CD27-	41.6958
BM 3 months	BM497	Memory CD27-	54.5327
BM 3 months	BM498	Memory CD27-	66.3867
BM 3 months	BM457	Memory CD27-	33.3967
BM 3 months	BM506	Memory CD27-	41.1
BM 3 months	BM508	Memory CD27-	47.3526
BM 3 months	BM516	Memory CD27-	50.7797
BM 3 months	BM520	Memory CD27-	51.8
BM 6 months	BM382	Memory CD27-	19.994
BM 6 months	BM391	Memory CD27-	30.4
BM 6 months	BM388	Memory CD27-	18.6037
BM 6 months	BM389	Memory CD27-	53.8054
BM 6 months	BM378	Memory CD27-	38.4269
BM 6 months	BM386	Memory CD27-	35.8964
BM 6 months	BM413	Memory CD27-	26.3842
BM 6 months	BM424	Memory CD27-	35
BM 6 months	BM430	Memory CD27-	44.1088
BM 6 months	BM453	Memory CD27-	72.6855
BM 6 months	BM454	Memory CD27-	60.5879
BM 6 months	BM475	Memory CD27-	20.6979
Control PBMC	MDD2021884	Memory CD27+	26.7027
Control PBMC	MDD2017610	Memory CD27+	18.0928
Control PBMC	MDD2020795	Memory CD27+	6.41872
Control PBMC	MDD2019752	Memory CD27+	28.7086
Control PBMC	MDD2020850	Memory CD27+	8.28917
Control PBMC	MDD2020854	Memory CD27+	9.06363
Control PBMC	MDD2019731	Memory CD27+	20.9167
Control PBMC	MDD2017401	Memory CD27+	19.5902
BM 1 month	BM472	Memory CD27+	22.2
BM 1 month	BM474	Memory CD27+	38.5
BM 1 month	BM476	Memory CD27+	56.4113
BM 1 month	BM477	Memory CD27+	32.9
BM 1 month	BM478	Memory CD27+	54.1513
BM 1 month	BM479	Memory CD27+	49.8249
BM 1 month	BM480	Memory CD27+	35.3071
BM 1 month	BM482	Memory CD27+	34.8651
BM 1 month	BM483	Memory CD27+	26.3
BM 1 month	BM486	Memory CD27+	32.3
BM 1 month	BM460	Memory CD27+	27.2082
BM 1 month	BM488	Memory CD27+	40.5405
BM 1 month	BM490	Memory CD27+	30.4304
BM 1 month	BM492	Memory CD27+	45.7
BM 1 month	BM491	Memory CD27+	18.8019
BM 1 month	BM494	Memory CD27+	7.29146
BM 1 month	BM508	Memory CD27+	40.296
BM 1 month	BM506	Memory CD27+	49.0902
BM 1 month	BM507	Memory CD27+	29.3
BM 1 month	BM509	Memory CD27+	40.5041
BM 3 months	BM428	Memory CD27+	26.692
BM 3 months	BM434	Memory CD27+	39.1
BM 3 months	BM445	Memory CD27+	30.2
BM 3 months	BM444	Memory CD27+	18.2
BM 3 months	BM446	Memory CD27+	58.4
BM 3 months	BM443	Memory CD27+	36.9369
BM 3 months	BM447	Memory CD27+	21.4
BM 3 months	BM469	Memory CD27+	22.4
BM 3 months	BM510	Memory CD27+	36.7963
BM 3 months	BM497	Memory CD27+	40.9246
BM 3 months	BM498	Memory CD27+	15.6969
BM 3 months	BM457	Memory CD27+	54.4946
BM 3 months	BM506	Memory CD27+	29.8
BM 3 months	BM508	Memory CD27+	23.4765
BM 3 months	BM516	Memory CD27+	30.1879
BM 3 months	BM520	Memory CD27+	39.9
BM 6 months	BM382	Memory CD27+	69.7791
BM 6 months	BM391	Memory CD27+	21.4
BM 6 months	BM388	Memory CD27+	41.0082
BM 6 months	BM389	Memory CD27+	25.2025
BM 6 months	BM378	Memory CD27+	37.6263
BM 6 months	BM386	Memory CD27+	43.7956
BM 6 months	BM413	Memory CD27+	55.067
BM 6 months	BM424	Memory CD27+	35
BM 6 months	BM430	Memory CD27+	47.2094
BM 6 months	BM453	Memory CD27+	25.4949
BM 6 months	BM454	Memory CD27+	18.2963
BM 6 months	BM475	Memory CD27+	35.8964
Control PBMC	MDD2021884	T-emra	3.29033
Control PBMC	MDD2017610	T-emra	6.03758
Control PBMC	MDD2020795	T-emra	53.1894
Control PBMC	MDD2019752	T-emra	6.83205
Control PBMC	MDD2020850	T-emra	5.51945
Control PBMC	MDD2020854	T-emra	59.8239
Control PBMC	MDD2019731	T-emra	7.63611
Control PBMC	MDD2017401	T-emra	5.67716
BM 1 month	BM472	T-emra	13.6
BM 1 month	BM474	T-emra	11.7
BM 1 month	BM476	T-emra	4.58092
BM 1 month	BM477	T-emra	15.6
BM 1 month	BM478	T-emra	3.68668
BM 1 month	BM479	T-emra	5.95298
BM 1 month	BM480	T-emra	8.58172
BM 1 month	BM482	T-emra	12.1878
BM 1 month	BM483	T-emra	21.1
BM 1 month	BM486	T-emra	15.8
BM 1 month	BM460	T-emra	8.85266
BM 1 month	BM488	T-emra	10.7107
BM 1 month	BM490	T-emra	17.9179
BM 1 month	BM492	T-emra	8.1
BM 1 month	BM491	T-emra	24.2024
BM 1 month	BM494	T-emra	33.3067
BM 1 month	BM508	T-emra	14.3986
BM 1 month	BM506	T-emra	8.5183
BM 1 month	BM507	T-emra	18.4
BM 1 month	BM509	T-emra	6.89069
BM 3 months	BM428	T-emra	0
BM 3 months	BM434	T-emra	12.8
BM 3 months	BM445	T-emra	19
BM 3 months	BM444	T-emra	17.6
BM 3 months	BM446	T-emra	4.8
BM 3 months	BM443	T-emra	13.3133
BM 3 months	BM447	T-emra	17
BM 3 months	BM469	T-emra	14.1
BM 3 months	BM510	T-emra	9.60904
BM 3 months	BM497	T-emra	2.27136
BM 3 months	BM498	T-emra	10.6979
BM 3 months	BM457	T-emra	3.45965
BM 3 months	BM506	T-emra	17.2
BM 3 months	BM508	T-emra	17.982
BM 3 months	BM516	T-emra	9.51619
BM 3 months	BM520	T-emra	2.03
BM 6 months	BM382	T-emra	2.85914
BM 6 months	BM391	T-emra	25
BM 6 months	BM388	T-emra	2.4805
BM 6 months	BM389	T-emra	14.0014
BM 6 months	BM378	T-emra	9.1364
BM 6 months	BM386	T-emra	7.80922
BM 6 months	BM413	T-emra	4.35739
BM 6 months	BM424	T-emra	5
BM 6 months	BM430	T-emra	1.56031
BM 6 months	BM453	T-emra	0
BM 6 months	BM454	T-emra	18.2963
BM 6 months	BM475	T-emra	6.20938
Control PBMC	MDD2021884	Naive	62.8063
Control PBMC	MDD2017610	Naive	63.9744
Control PBMC	MDD2020795	Naive	20.2959
Control PBMC	MDD2019752	Naive	57.1171
Control PBMC	MDD2020850	Naive	73.2927
Control PBMC	MDD2020854	Naive	13.0052
Control PBMC	MDD2019731	Naive	65.7526
Control PBMC	MDD2017401	Naive	65.0675
BM 1 month	BM472	Naive	14.8
BM 1 month	BM474	Naive	30.3
BM 1 month	BM476	Naive	16.2032
BM 1 month	BM477	Naive	11.6
BM 1 month	BM478	Naive	28.7741
BM 1 month	BM479	Naive	23.8119
BM 1 month	BM480	Naive	22.6045
BM 1 month	BM482	Naive	21.1788
BM 1 month	BM483	Naive	12.2
BM 1 month	BM486	Naive	23.7
BM 1 month	BM460	Naive	5.82175
BM 1 month	BM488	Naive	10.2102
BM 1 month	BM490	Naive	10.6106
BM 1 month	BM492	Naive	18.6
BM 1 month	BM491	Naive	9.09091
BM 1 month	BM494	Naive	52.1104
BM 1 month	BM508	Naive	8.60914
BM 1 month	BM506	Naive	13.7972
BM 1 month	BM507	Naive	15.8
BM 1 month	BM509	Naive	10.201
BM 3 months	BM428	Naive	3.329
BM 3 months	BM434	Naive	10.5
BM 3 months	BM445	Naive	22.2
BM 3 months	BM444	Naive	20.6
BM 3 months	BM446	Naive	11
BM 3 months	BM443	Naive	20.3203
BM 3 months	BM447	Naive	8.5
BM 3 months	BM469	Naive	15.8
BM 3 months	BM510	Naive	11.8988
BM 3 months	BM497	Naive	2.27136
BM 3 months	BM498	Naive	7.21856
BM 3 months	BM457	Naive	8.64914
BM 3 months	BM506	Naive	11.9
BM 3 months	BM508	Naive	11.1888
BM 3 months	BM516	Naive	9.51619
BM 3 months	BM520	Naive	6.27
BM 6 months	BM382	Naive	7.36779
BM 6 months	BM391	Naive	23.2
BM 6 months	BM388	Naive	37.9076
BM 6 months	BM389	Naive	6.9907
BM 6 months	BM378	Naive	14.8104
BM 6 months	BM386	Naive	12.4988
BM 6 months	BM413	Naive	14.1915
BM 6 months	BM424	Naive	25
BM 6 months	BM430	Naive	7.12142
BM 6 months	BM453	Naive	1.81964
BM 6 months	BM454	Naive	2.81944
BM 6 months	BM475	Naive	37.1963

## Sheet: Fig. 3B-D;Fig. S4A
CD8	CD8_CD45RAmin	CD8_CD45RAmin_CCL5	CD8_CD45RAmin_GZMK	CD8_CD45RAmin_GZMB	CD8_CD45RAmin_EOMES	studynumber	timepoint
29.1	44.4	8.11	12.9	20	3.92	MDD2021884	Control PBMC
32.5	34.5	8.32	7.56	38.3	0.92	MDD2017610	Control PBMC
44	42.1	3.92	2.77	48.8	6.78	MDD2020795	Control PBMC
18.2	46.6	5.63	23.8	24.8	6.94	MDD2019752	Control PBMC
38.1	29.3	0.71	13.3	42.2	0.42	MDD2020850	Control PBMC
52.2	43.5	2.5	8.29	49	1.68	MDD2020854	Control PBMC
25.2	44.3	7.44	27.3	28.1	1.44	MDD2019731	Control PBMC
30	36.7	4.34	25.1	57.7	2.68	MDD2017401	Control PBMC
2.14	98.4	21.8	41.5	39.9	14.9	BM497	BM 1 week
24.1	58.2	37.7	36	54.4	5.26	BM505	BM 1 month
20.3	89.8	6.87	10.2	68.1	1.42	BM514	BM 1 month
8.22	89.1	8.51	10.6	13.4	4.9	BM519	BM 1 month
36.9	83	41.4	14	54.9	25.2	BM516	BM 1 month
3.24	98.9	8.22	22.2	40	20.8	BM515	BM 1 month
29.7	96.1	19.5	8.89	29.8	7.09	BM520	BM 1 month
8.92	94.4	24.7	27	42.5	15.4	BM521	BM 1 month
8.08	81.6	12.7	8.65	27.3	1.59	BM522	BM 1 month
21.1	92.4	28.2	11.4	44.7	1.46	BM523	BM 1 month
13.9	92.5	14.6	12	26	2.52	BM529	BM 1 month
19.6	91.4	9.72	27.6	42.9	0.63	BM526	BM 1 month
28.1	94.1		33.8	50.8	31.3	BM430	BM 3 months
1.02	100	53.9	53.9	57.9	31.6	BM482	BM 3 months
27.5	94.8	12	0.97	17.1	1.77	BM480	BM 3 months
0.21	89.1	20.7	9.76	30.5	20.7	BM483	BM 3 months
17.5	92.5	18.5	23.6	42.6	12.9	BM485	BM 3 months
2.78	97.2	16.6	2.63	20.5	4.45	BM450	BM 3 months
21.8	91.4	52.6	45.3	58	14.5	BM477	BM 3 months
6.3	98	23.4	45.8	58.1	34.5	BM495	BM 3 months
6.39	95.8	63.7	13.7	52.7	21.7	BM496	BM 3 months
36.3	93.1	46.3	6.11	52	12	BM499	BM 3 months
2.94	90.6	15.1	27.8	28.6	9.52	BM501	BM 3 months
11.7	94.4	25.5	22.6	56.9	5.58	BM509	BM 3 months
19.7	87.3	48.6	49.8	33.5	39.7	BM515	BM 3 months
2.15	23.6	0	26.3	37.4	19.2	BM505	BM 3 months
6.42	72.8	0	27.2	16.2	18.2	BM519	BM 3 months
4.58	79.6	0.24	19.7	44.1	7.09	BM527	BM 3 months
0.7	89.5	44.2	44.2	49.4	81.8	BM394	BM 6 months
6.36	88.5	34.1	39.8	38.2	20.3	BM405	BM 6 months
31.1	93.1	37.8	37.8	45.9	58.1	BM423	BM 6 months
13.9	79	27.6	15.3	31.6	27.6	BM432	BM 6 months
3.84	93.4	20.3	34.8	44.6	7.75	BM442	BM 6 months
29.2	86.3	38.9	45.6	55.5	19.9	BM452	BM 6 months

## Sheet: Fig. 4A;Fig. S4F-G
CD4_CD45RAmin	CD4_CD45RAmin_IL13	CD4_CD45RAmin_TNFa	CD4_CD45RAmin_IFNg	timepoint	studynumber
47.6	1.8	63.7	34	Control PBMC	MDD2021884
36	1.31	67.4	33.1	Control PBMC	MDD2017610
39.5	2.55	71.1	31.4	Control PBMC	MDD2020795
30.5	0.95	57.8	34.5	Control PBMC	MDD2019752
20.8	1.98	43.4	16.8	Control PBMC	MDD2020850
39.6	6.31	63.7	38.7	Control PBMC	MDD2020854
27	3.2	59.3	28.9	Control PBMC	MDD2017401
31.4	3.71	52.5	28.7	Control PBMC	MDD2019431
86.9	0	64.1	46.9	BM 1 month	BM81
89	1.97	82.3	67.6	BM 1 month	BM64
57.4	0.37	62.7	49.4	BM 1 month	BM88
77.1	0.25	61.9	49.5	BM 1 month	BM97
85.8	0.4	70.2	38.3	BM 1 month	BM100
86.2	0.23	76.9	67.8	BM 1 month	BM101
84	0.71	77.9	73.3	BM 1 month	BM104
78.7	0	62.2	47.3	BM 3 months	BM51
82.5	3.83	46	35.3	BM 3 months	BM52
81.7	0	65.2	33.7	BM 3 months	BM70
96.6	0.042	16.9	12.7	BM 6 months	BM28

## Sheet: Fig. 4B-C;Fig. 6E;Fig. S6G
CD4_CD45RAmin	CD4_CD45RAmin_a4b1	CD4_CD45RAmin_CLA	CD4_CD45RAmin_CTLA4	CD4_CD45RAmin_Ki67	timepoint	studynumber
58.1	55.8	18.2	8.41	1.33	Control PBMC	MDD2021884
39.6	44	29.5	11.1	1.49	Control PBMC	MDD2017610
50.9	41.3	13.1	11.4	3.11	Control PBMC	MDD2020795
26.7	36.6	6.12	5.27	1.82	Control PBMC	MDD2020850
47	54.9	8.56	7.99	3.3	Control PBMC	MDD2020854
32.8	50.6	21.8	9.17	2.77	Control PBMC	MDD2019731
29.9	39.6	11	11.1	3.06	Control PBMC	MDD2017401
97.3	52.1	40.8	40.8	1.41	BM 1 week	BM16
96.5	75.5	22.1	51.8	4.24	BM 1 week	BM78
97.9	71.4	28.6	43.1	4.35	BM 1 week	BM42
97.7	84.9	99.6	73.8	8.04	BM 1 week	BM 14
94.8	84.2	27.6	44.3	3.62	BM 1 week	BM 21
100	83.7	38.8	77	9.69	BM 1 month	BM9
99	80.7	24.2	69.6	4.83	BM 1 month	BM15
97.5	87.9	54.2	55.4	12.7	BM 1 month	BM 18
93.8	72.5	10.3	72.1	10.8	BM 1 month	BM 19
98.3	73.5	10.9	46.2	4.65	BM 1 month	BM 20
98	73.5	44.9	68.7	13.4	BM 1 month	BM 32
94.3	74.9	35.3	52.8	4.53	BM 1 month	BM 16
98	62.5	34	70.1	13.2	BM 1 month	BM 22
98.8	48.5	41.5	76.6	11.5	BM 1 month	BM 25
99.4	56.8	45	68	16.1	BM 1 month	BM34
104	71.5	56.2	65.3	19.9	BM 1 month	BM 26
97.9	76.2	45.4	45.9	14.1	BM 1 month	BM 35
94.8	86.4	46.2	68.5	8.42	BM 1 month	BM 39
98.4	82.4	25.4	60.7	16.1	BM 1 month	BM 40
99.3	73.9	18.3	59.5	11.8	BM 1 month	BM 41
98.4	81.9	26.2	52.1	4.65	BM 1 month	BM 21
93.2	75.7	41.1	56.6	15.8	BM 1 month	BM 43
96.4	66.2	33.8	71.5	8.31	BM 1 month	BM 24
95.8	68.3	29.2	60.6	10.1	BM 1 month	BM 45
99.5	63.5	46.8	73.2	17.9	BM 3 months	BM 4
100	54.8	52.7	57	16.1	BM 3 months	BM 9
96.4	74.1	61.7	56.8	8.64	BM 3 months	BM 10
98	72.9	43.8	76	16.7	BM 3 months	BM 14
99.1	77.2	14.9	58.5	16.1	BM 3 months	BM 15
95.6	64.9	42.4	68.5	9.51	BM 3 months	BM 19
97.5	75.8	13.2	70.3	5.96	BM 3 months	BM 28
94	68.3	47.7	63.8	14.7	BM 3 months	BM 27
100	66.4	57.3	89.1	24.5	BM 3 months	BM 32
101	59.3	41.7	72.7	9.88	BM 3 months	BM 24
96.7	68.8	11.8	77.1	16.6	BM 3 months	BM29
99.4	83	83.9	89.1	38.9	BM 3 months	BM38
91.6	80.2	43.5	69.5	19.8	BM 3 months	BM43
97.8	70	16.1	92.1	50.3	BM 3 months	BM37
96.9	67.6	31.6	77.9	19.3	BM 3 months	BM46
98.6	55.3	31.1	72.4	3.7	BM 3 months	BM49
99	77.4	41.3	69.5	16.1	BM 3 months	BM65
97.2	87.9	45.7	75	8.57	BM 3 months	BM60
97.2	55.1	56.5	61.6	0.72	BM 3 months	BM84
97.2	80.4	61.6	81.9	23.2	BM 6 months	BM 6
97.1	73.3	32.3	66.1	18.1	BM 6 months	BM 11
103	81.6	46.9	77.2	14.4	BM 6 months	BM32
98.6	78.6	66.2	81.3	33.9	BM 6 months	BM35

## Sheet: Fig. 5B
CD4	CD4conv	Treg	timepoint	studynumber
64.1	58.3	5.75	Control PBMC	MDD2019752
62.9	61.7	1.3	Control PBMC	MDD2017401
59.9	57.4	3.09	Control PBMC	MDD2017610
56.4	54.7	2.02	Control PBMC	MDD2019731
46.6	44.3	3.7	Control PBMC	MDD2020795
60.1	59.7	0.36	Control PBMC	MDD2020850
40.2	39.2	1.78	Control PBMC	MDD2020854
63	61.1	2.21	Control PBMC	MDD2021884
64.8	58.9	5.75	Control PBMC	MDD2017124
69.2	64.5	4.21	Control PBMC	MDD2017353
80.5	77.2	2.41	Control PBMC	MDD2017459
34.9	28	14.9	BM 1 week	BM19
2.88	1.77	13.5	BM 1 week	BM24
49.4	37.7	16.4	BM 1 month	BM18
35.8	27.9	17.6	BM 1 month	BM20
57	41.9	18.1	BM 1 month	BM32
29	21.6	18.5	BM 1 month	BM16
53.6	37.2	20.2	BM 1 month	BM25
40.6	33.1	13	BM 1 month	BM34
51.3	31.4	33.3	BM 1 month	BM26
39.7	32	10.3	BM 1 month	BM35
7.48	5.46	21.6	BM 1 month	BM39
44.4	29.1	29.1	BM 1 month	BM41
61	52	13.1	BM 1 month	BM21
53	44.1	12.4	BM 1 month	BM43
38.1	30.6	15.2	BM 1 month	BM24
36.9	29.8	9.75	BM 1 month	BM45
42	29.9	22.3	BM 1 month	BM46
58.7	46.2	14.9	BM 1 month	BM31
22.6	17.2	11.8	BM 1 month	BM38
27.1	19.4	14.3	BM 1 month	BM48
4.3	3.96	6.03	BM 1 month	BM37
60.3	51.6	10.4	BM 1 month	BM50
33.3	25.8	19.2	BM 1 month	BM52
36.4	28.9	13.6	BM 1 month	BM 56
18.2	12.5	13.6	BM 1 month	BM 57
37.4	32.4	11	BM 1 month	BM 58
61	51.3	13.8	BM 1 month	BM 54
31.2	22.3	24.9	BM 1 month	BM74
56.1	51.2	8.4	BM 1 month	BM77
29.4	19.9	27.9	BM 1 month	BM62
30.3	21.5	14.3	BM 3 months	BM4
11.1	6.29	15.7	BM 3 months	BM 9
29.9	18.7	20.5	BM 3 months	BM10
20.9	16.6	10.3	BM 3 months	BM15
31.8	24.5	9.06	BM 3 months	BM19
38.8	28.9	20.3	BM 3 months	BM28
38	29.8	14.8	BM 3 months	BM27
45.6	34.9	15.5	BM 3 months	BM 24
34.3	30.2	8.43	BM 3 months	BM29
40.8	30.4	12.4	BM 3 months	BM40
52.3	42.2	9.59	BM 3 months	BM38
41.5	30.3	18	BM 3 months	BM43
11.2	8.79	6.35	BM 3 months	BM37
33	23.7	18.3	BM 3 months	BM47
19.6	14	17.3	BM 3 months	BM46
43.9	32.9	19.3	BM 3 months	BM49
49.3	40.1	14	BM 3 months	BM65
46.5	38.6	10.1	BM 3 months	BM60
43.6	32.2	10.3	BM 6 months	BM11
50.5	41	13.4	BM 6 months	BM15
20.6	15.8	8.27	BM 6 months	BM27
42.4	31.5	20.1	BM 6 months	BM32
60.1	52.6	10.3	BM 6 months	BM35

## Sheet: Fig. 5C;Fig. S2K
Treg_CD45RAmin	Treg_CD45RAmin_CTLA4	timepoint	studynumber
90.5	64.9	Control PBMC	MDD2021884
86.2	72.4	Control PBMC	MDD2017610
95.4	78.9	Control PBMC	MDD2020795
65.3	51.9	Control PBMC	MDD2020850
73.9	57.8	Control PBMC	MDD2020854
76.3	69.5	Control PBMC	MDD2019731
52.2	59	Control PBMC	MDD2017401
98.8	98	1 week	BM 14
98.4	95.1	1 week	BM42
94.9	97.4	1 month	BM 19
100	90	1 month	BM 20
99.3	99	1 month	BM 32
97.2	87.3	1 month	BM 16
98.3	98.3	1 month	BM 25
98.4	97.3	1 month	BM 34
99.3	96.9	1 month	BM 26
98	75.8	1 month	BM 40
99.7	97.8	1 month	BM 41
99.5	97.5	1 month	BM 21
97.9	95.7	1 month	BM 43
98.9	96.4	1 month	BM 24
95	97.9	1 month	BM 45
98.1	90.5	3 months	BM 15
95.1	76.6	3 months	BM 19
97.9	99.2	3 months	BM 28
100	96	3 months	BM 24
95.1	80.9	3 months	BM37
97.5	98.7	3 months	BM46
99.2	96.7	3 months	BM65
98.2	93.5	6 months	BM 11
100	99	6 months	BM32

## Sheet: Fig. 5D
Treg_CCR7	timepoint	studynumber
29	Control PBMC	MDD2017401
66.8	Control PBMC	MDD2017610
27	Control PBMC	MDD2019731
62.7	Control PBMC	MDD2020795
18.7	Control PBMC	MDD2020850
21.8	Control PBMC	MDD2020854
58.3	Control PBMC	MDD2021884
11.5	BM 1 week	BM19
8.33	BM 1 month	BM18
6.82	BM 1 month	BM20
6.92	BM 1 month	BM32
3.11	BM 1 month	BM16
11.7	BM 1 month	BM25
7.84	BM 1 month	BM34
4.26	BM 1 month	BM26
0	BM 1 month	BM39
6.18	BM 1 month	BM41
5.95	BM 1 month	BM21
16.7	BM 1 month	BM43
6.42	BM 1 month	BM24
21.6	BM 1 month	BM45
11.8	BM 1 month	BM46
3.19	BM 1 month	BM31
6.92	BM 1 month	BM50
14.3	BM 1 month	BM52
5.93	BM 1 month	BM 57
11.6	BM 1 month	BM 58
8.49	BM 1 month	BM 54
10.3	BM 1 month	BM74
16.1	BM 1 month	BM77
8.37	BM 1 month	BM62
11.4	BM 3 months	BM4
8.23	BM 3 months	BM28
4.2	BM 3 months	BM 24
16	BM 3 months	BM65
24.3	BM 6 months	BM15
59	BM 6 months	BM32
38.8	BM 6 months	BM35

## Sheet: Fig. 6A
timepoint	studynumber	TRM_CD4	percentage
Control PBMC	MDD2021884	CD69-CD103-	98.6
Control PBMC	MDD2017610	CD69-CD103-	98.3
Control PBMC	MDD2020795	CD69-CD103-	99.1
Control PBMC	MDD2019752	CD69-CD103-	99.2
Control PBMC	MDD2020850	CD69-CD103-	99
Control PBMC	MDD2020854	CD69-CD103-	98.8
Control PBMC	MDD2019731	CD69-CD103-	99.1
Control PBMC	MDD2017401	CD69-CD103-	99.1
BM 1 week	BM497	CD69-CD103-	49.7
BM 1 month	BM514	CD69-CD103-	80.5
BM 1 month	BM519	CD69-CD103-	81.4
BM 1 month	BM516	CD69-CD103-	92.3
BM 1 week	BM516	CD69-CD103-	85.8
BM 1 month	BM515	CD69-CD103-	84.8
BM 1 month	BM517	CD69-CD103-	78
BM 1 month	BM520	CD69-CD103-	85.7
BM 1 month	BM521	CD69-CD103-	90.2
BM 1 month	BM522	CD69-CD103-	75
BM 1 month	BM523	CD69-CD103-	86
BM 1 month	BM529	CD69-CD103-	90.9
BM 1 month	BM526	CD69-CD103-	64.7
BM 3 months	BM430	CD69-CD103-	73.2
BM 3 months	BM452	CD69-CD103-	89.7
BM 3 months	BM482	CD69-CD103-	64.3
BM 3 months	BM480	CD69-CD103-	84.5
BM 3 months	BM483	CD69-CD103-	56.5
BM 3 months	BM485	CD69-CD103-	82.7
BM 3 months	BM450	CD69-CD103-	67.5
BM 3 months	BM477	CD69-CD103-	82
BM 3 months	BM495	CD69-CD103-	79.3
BM 3 months	BM496	CD69-CD103-	74.8
BM 3 months	BM499	CD69-CD103-	70.6
BM 3 months	BM501	CD69-CD103-	72.6
BM 3 months	BM509	CD69-CD103-	86.2
BM 3 months	BM515	CD69-CD103-	64.5
BM 3 months	BM505	CD69-CD103-	79.1
BM 3 months	BM519	CD69-CD103-	82.6
BM 3 months	BM527	CD69-CD103-	75.2
BM 6 months	BM399	CD69-CD103-	70.5
BM 6 months	BM394	CD69-CD103-	61.8
BM 6 months	BM405	CD69-CD103-	60.3
BM 6 months	BM401	CD69-CD103-	69.3
BM 6 months	BM402	CD69-CD103-	72.6
BM 6 months	BM408	CD69-CD103-	82.2
BM 6 months	BM412	CD69-CD103-	68.5
BM 6 months	BM423	CD69-CD103-	62.7
BM 6 months	BM432	CD69-CD103-	70.4
BM 6 months	BM428	CD69-CD103-	70.7
BM 6 months	BM442	CD69-CD103-	89
BM 6 months	BM452	CD69-CD103-	83.1
Control PBMC	MDD2021884	CD69-CD103+	0.96
Control PBMC	MDD2017610	CD69-CD103+	1.15
Control PBMC	MDD2020795	CD69-CD103+	0.31
Control PBMC	MDD2019752	CD69-CD103+	0.19
Control PBMC	MDD2020850	CD69-CD103+	0.54
Control PBMC	MDD2020854	CD69-CD103+	0.55
Control PBMC	MDD2019731	CD69-CD103+	0.56
Control PBMC	MDD2017401	CD69-CD103+	0.62
BM 1 week	BM497	CD69-CD103+	1.92
BM 1 month	BM514	CD69-CD103+	9.58
BM 1 month	BM519	CD69-CD103+	1.7
BM 1 month	BM516	CD69-CD103+	1.13
BM 1 week	BM516	CD69-CD103+	1.2
BM 1 month	BM515	CD69-CD103+	1.01
BM 1 month	BM517	CD69-CD103+	2.67
BM 1 month	BM520	CD69-CD103+	2.31
BM 1 month	BM521	CD69-CD103+	3.33
BM 1 month	BM522	CD69-CD103+	1.79
BM 1 month	BM523	CD69-CD103+	2.75
BM 1 month	BM529	CD69-CD103+	1.58
BM 1 month	BM526	CD69-CD103+	1.08
BM 3 months	BM430	CD69-CD103+	1.83
BM 3 months	BM452	CD69-CD103+	1.85
BM 3 months	BM482	CD69-CD103+	1.9
BM 3 months	BM480	CD69-CD103+	3.75
BM 3 months	BM483	CD69-CD103+	1.57
BM 3 months	BM485	CD69-CD103+	1.41
BM 3 months	BM450	CD69-CD103+	6.53
BM 3 months	BM477	CD69-CD103+	1.96
BM 3 months	BM495	CD69-CD103+	2.86
BM 3 months	BM496	CD69-CD103+	1.53
BM 3 months	BM499	CD69-CD103+	4.83
BM 3 months	BM501	CD69-CD103+	1.28
BM 3 months	BM509	CD69-CD103+	2.99
BM 3 months	BM515	CD69-CD103+	1.41
BM 3 months	BM505	CD69-CD103+	0.58
BM 3 months	BM519	CD69-CD103+	2.15
BM 3 months	BM527	CD69-CD103+	0.99
BM 6 months	BM399	CD69-CD103+	0.57
BM 6 months	BM394	CD69-CD103+	4.35
BM 6 months	BM405	CD69-CD103+	1.58
BM 6 months	BM401	CD69-CD103+	5.78
BM 6 months	BM402	CD69-CD103+	1.3
BM 6 months	BM408	CD69-CD103+	0.38
BM 6 months	BM412	CD69-CD103+	3.31
BM 6 months	BM423	CD69-CD103+	1.89
BM 6 months	BM432	CD69-CD103+	2.76
BM 6 months	BM428	CD69-CD103+	2.02
BM 6 months	BM442	CD69-CD103+	1.87
BM 6 months	BM452	CD69-CD103+	2.65
Control PBMC	MDD2021884	CD69+CD103-	0.41
Control PBMC	MDD2017610	CD69+CD103-	0.56
Control PBMC	MDD2020795	CD69+CD103-	0.61
Control PBMC	MDD2019752	CD69+CD103-	0.61
Control PBMC	MDD2020850	CD69+CD103-	0.44
Control PBMC	MDD2020854	CD69+CD103-	0.6
Control PBMC	MDD2019731	CD69+CD103-	0.31
Control PBMC	MDD2017401	CD69+CD103-	0.29
BM 1 week	BM497	CD69+CD103-	47.5
BM 1 month	BM514	CD69+CD103-	8.96
BM 1 month	BM519	CD69+CD103-	16.6
BM 1 month	BM516	CD69+CD103-	6.37
BM 1 week	BM516	CD69+CD103-	12.3
BM 1 month	BM515	CD69+CD103-	13.9
BM 1 month	BM517	CD69+CD103-	19.3
BM 1 month	BM520	CD69+CD103-	11.7
BM 1 month	BM521	CD69+CD103-	5.91
BM 1 month	BM522	CD69+CD103-	22.6
BM 1 month	BM523	CD69+CD103-	10.5
BM 1 month	BM529	CD69+CD103-	7.43
BM 1 month	BM526	CD69+CD103-	34
BM 3 months	BM430	CD69+CD103-	23.4
BM 3 months	BM452	CD69+CD103-	8.23
BM 3 months	BM482	CD69+CD103-	32.4
BM 3 months	BM480	CD69+CD103-	11.1
BM 3 months	BM483	CD69+CD103-	40.8
BM 3 months	BM485	CD69+CD103-	15.2
BM 3 months	BM450	CD69+CD103-	22.6
BM 3 months	BM477	CD69+CD103-	15.5
BM 3 months	BM495	CD69+CD103-	17
BM 3 months	BM496	CD69+CD103-	21.4
BM 3 months	BM499	CD69+CD103-	22.3
BM 3 months	BM501	CD69+CD103-	25.2
BM 3 months	BM509	CD69+CD103-	10.3
BM 3 months	BM515	CD69+CD103-	33.5
BM 3 months	BM505	CD69+CD103-	19.8
BM 3 months	BM519	CD69+CD103-	15.1
BM 3 months	BM527	CD69+CD103-	23.5
BM 6 months	BM399	CD69+CD103-	27.8
BM 6 months	BM394	CD69+CD103-	32.4
BM 6 months	BM405	CD69+CD103-	35
BM 6 months	BM401	CD69+CD103-	24.9
BM 6 months	BM402	CD69+CD103-	25.7
BM 6 months	BM408	CD69+CD103-	17.3
BM 6 months	BM412	CD69+CD103-	27
BM 6 months	BM423	CD69+CD103-	34.9
BM 6 months	BM432	CD69+CD103-	26.3
BM 6 months	BM428	CD69+CD103-	27.3
BM 6 months	BM442	CD69+CD103-	9
BM 6 months	BM452	CD69+CD103-	13.7
Control PBMC	MDD2021884	CD69+CD103+	0.0042
Control PBMC	MDD2017610	CD69+CD103+	0.00496
Control PBMC	MDD2020795	CD69+CD103+	0
Control PBMC	MDD2019752	CD69+CD103+	0
Control PBMC	MDD2020850	CD69+CD103+	0.0029
Control PBMC	MDD2020854	CD69+CD103+	0.00649
Control PBMC	MDD2019731	CD69+CD103+	0
Control PBMC	MDD2017401	CD69+CD103+	0.017
BM 1 week	BM497	CD69+CD103+	0.82
BM 1 month	BM514	CD69+CD103+	0.94
BM 1 month	BM519	CD69+CD103+	0.29
BM 1 month	BM516	CD69+CD103+	0.19
BM 1 week	BM516	CD69+CD103+	0.6
BM 1 month	BM515	CD69+CD103+	0.22
BM 1 month	BM517	CD69+CD103+	0
BM 1 month	BM520	CD69+CD103+	0.26
BM 1 month	BM521	CD69+CD103+	0.58
BM 1 month	BM522	CD69+CD103+	0.59
BM 1 month	BM523	CD69+CD103+	0.75
BM 1 month	BM529	CD69+CD103+	0.096
BM 1 month	BM526	CD69+CD103+	0.27
BM 3 months	BM430	CD69+CD103+	1.53
BM 3 months	BM452	CD69+CD103+	0.26
BM 3 months	BM482	CD69+CD103+	1.43
BM 3 months	BM480	CD69+CD103+	0.71
BM 3 months	BM483	CD69+CD103+	1.14
BM 3 months	BM485	CD69+CD103+	0.7
BM 3 months	BM450	CD69+CD103+	3.36
BM 3 months	BM477	CD69+CD103+	0.59
BM 3 months	BM495	CD69+CD103+	0.85
BM 3 months	BM496	CD69+CD103+	2.29
BM 3 months	BM499	CD69+CD103+	2.23
BM 3 months	BM501	CD69+CD103+	0.85
BM 3 months	BM509	CD69+CD103+	0.52
BM 3 months	BM515	CD69+CD103+	0.58
BM 3 months	BM505	CD69+CD103+	0
BM 3 months	BM519	CD69+CD103+	0.2
BM 3 months	BM527	CD69+CD103+	0.22
BM 6 months	BM399	CD69+CD103+	1.14
BM 6 months	BM394	CD69+CD103+	1.45
BM 6 months	BM405	CD69+CD103+	3.16
BM 6 months	BM401	CD69+CD103+	0
BM 6 months	BM402	CD69+CD103+	0.33
BM 6 months	BM408	CD69+CD103+	0.13
BM 6 months	BM412	CD69+CD103+	1.23
BM 6 months	BM423	CD69+CD103+	0.47
BM 6 months	BM432	CD69+CD103+	0.5
BM 6 months	BM428	CD69+CD103+	0
BM 6 months	BM442	CD69+CD103+	0.099
BM 6 months	BM452	CD69+CD103+	0.55

[truncated: 17 more sheets: Fig. 6B, Fig. 6D, Fig. 6F-G;Fig. S4D;Fig S6E-F, Fig. 8A (p-values heatmap), Fig. 8B, Fig. S1B-D;Fig. S2A-I, Fig. S2J, Fig. S4B, Fig. S4C, Fig. S4E, Fig. S4H;Fig. S9E-H;Fig. S10E-H, Fig. S4I;Fig. S9A-D;Fig. S10A-D, Fig. S6B, Fig. S6A, Fig. S6C, Fig. S6D, Fig. S9I-L;Fig. S10I-L]
